# Supplementary material for: Atlas of mRNA translation and decay for bacteria
Source: Nat Microbiol. 2023 May 22;8(6):1123–36. doi: 10.1038/s41564-023-01393-z (PMC10234816; doi:10.1038/s41564-023-01393-z)
Supplement: Supplementary file 3 — Table 1: oligonucleotides used in this study. Table 2: summary of samples and libraries analysed in this study. Table 3: log2(fold change) values of the relative abundance of reads undergoing degradation and FPI values for each gene and Gene Ontology-based gene set enrichment analysis in stress versus untreated conditions for B. subtilis (subsp. subtilis 168trpC2), E. coli (strain MG1655) and L. plantarum. Enrichment P values were computed with a hypergeometric test, and multiple test adjustment performed with FDR and the R package WebGestaltR. Table 4: effect of RNase knockout on the abundance of RNA originating from different genomic features in B. subtilis. The table includes log2(fold change) for UTRs, TSS, coding regions and miscellaneous RNAs and tRNAs. Table 5: list of 5,804 prokaryotic genome assemblies retrieved from NCBI and used for alignment. Table 6: list of species with relatively high coverage identified in all studied samples. Table 7: estimated expression of RNases using 5P–seq across the studied samples, in RPM. [file 41564_2023_1393_MOESM3_ESM.xlsx]

## Sheet: Supplementary Table 1
Supplementary Table 1. Oligonucleotides used in this study.
Name	Oligonucleotide sequence(s)	Notes
rP5_RND	CTTTCCCTACACGACGCTCTTCCGATrCrUrNrNrNrNrNrNrNrN	RNA DNA Hybrid oligo for 5PSeq RNA ligation step
BioNotI‐P5‐PET	[Btn]TATAGCGGCCGCAATGATACGGCGACCACCGAGATCTACACTCTTTCCCTACACGACGCTCTTCCGATCT	Common P5 like oligo
P7MPX_linker_for	GTGACTGGAGTTCAGACGTGTGCTCTTCCGATC*T	common adapter after annealing
P7MPX_linker_rev	[Phos]GATCGGAAGAGCACACGTCTGAACTCCAGTCAC[AmC7]	common adapter after annealing
RNArP5_RND	rCrUrUrUrCrCrCrUrArCrArCrGrArCrGrCrUrCrUrUrCrCrGrArUrCrUrNrNrNrNrNrNrNrN	RNA oligo for HT-5PSeq RNA ligation step
5Pseq-RT	GTGACTGGAGTTCAGACGTGTGCTCTTCCGATCTNNNNNN	random hexamer oligo for HT-5PSeq RT
NEBi501	AATGATACGGCGACCACCGAGATCTACACTATAGCCTACACTCTTTCCCTACACGACGCTCTTCCGATC*T	PE1 like for Library amplification
NEBi502	AATGATACGGCGACCACCGAGATCTACACATAGAGGCACACTCTTTCCCTACACGACGCTCTTCCGATC*T	PE1 like for Library amplification
NEBi503	AATGATACGGCGACCACCGAGATCTACACCCTATCCTACACTCTTTCCCTACACGACGCTCTTCCGATC*T	PE1 like for Library amplification
NEBi504	AATGATACGGCGACCACCGAGATCTACACGGCTCTGAACACTCTTTCCCTACACGACGCTCTTCCGATC*T	PE1 like for Library amplification
NEBi505	AATGATACGGCGACCACCGAGATCTACACAGGCGAAGACACTCTTTCCCTACACGACGCTCTTCCGATC*T	PE1 like for Library amplification
NEBi506	AATGATACGGCGACCACCGAGATCTACACTAATCTTAACACTCTTTCCCTACACGACGCTCTTCCGATC*T	PE1 like for Library amplification
NEBi507	AATGATACGGCGACCACCGAGATCTACACCAGGACGTACACTCTTTCCCTACACGACGCTCTTCCGATC*T	PE1 like for Library amplification
NEBi508	AATGATACGGCGACCACCGAGATCTACACGTACTGACACACTCTTTCCCTACACGACGCTCTTCCGATC*T	PE1 like for Library amplification
PE2_MPX_01	CAAGCAGAAGACGGCATACGAGATCGTGATGTGACTGGAGTTCAGACGTGTGCTCTTCCGATC*T	PE2 MPX for Library amplification
PE2_MPX_02	CAAGCAGAAGACGGCATACGAGATACATCGGTGACTGGAGTTCAGACGTGTGCTCTTCCGATC*T	PE2 MPX for Library amplification
PE2_MPX_03	CAAGCAGAAGACGGCATACGAGATGCCTAAGTGACTGGAGTTCAGACGTGTGCTCTTCCGATC*T	PE2 MPX for Library amplification
PE2_MPX_04	CAAGCAGAAGACGGCATACGAGATTGGTCAGTGACTGGAGTTCAGACGTGTGCTCTTCCGATC*T	PE2 MPX for Library amplification
PE2_MPX_05	CAAGCAGAAGACGGCATACGAGATCACTGTGTGACTGGAGTTCAGACGTGTGCTCTTCCGATC*T	PE2 MPX for Library amplification
PE2_MPX_06	CAAGCAGAAGACGGCATACGAGATATTGGCGTGACTGGAGTTCAGACGTGTGCTCTTCCGATC*T	PE2 MPX for Library amplification
PE2_MPX_07	CAAGCAGAAGACGGCATACGAGATGATCTGGTGACTGGAGTTCAGACGTGTGCTCTTCCGATC*T	PE2 MPX for Library amplification
PE2_MPX_08	CAAGCAGAAGACGGCATACGAGATTCAAGTGTGACTGGAGTTCAGACGTGTGCTCTTCCGATC*T	PE2 MPX for Library amplification
PE2_MPX_09	CAAGCAGAAGACGGCATACGAGATCTGATCGTGACTGGAGTTCAGACGTGTGCTCTTCCGATC*T	PE2 MPX for Library amplification
PE2_MPX_10	CAAGCAGAAGACGGCATACGAGATAAGCTAGTGACTGGAGTTCAGACGTGTGCTCTTCCGATC*T	PE2 MPX for Library amplification
PE2_MPX_11	CAAGCAGAAGACGGCATACGAGATGTAGCCGTGACTGGAGTTCAGACGTGTGCTCTTCCGATC*T	PE2 MPX for Library amplification
PE2_MPX_12	CAAGCAGAAGACGGCATACGAGATTACAAGGTGACTGGAGTTCAGACGTGTGCTCTTCCGATC*T	PE2 MPX for Library amplification
PE2_MPX_13	CAAGCAGAAGACGGCATACGAGATTTGACTGTGACTGGAGTTCAGACGTGTGCTCTTCCGATC*T	PE2 MPX for Library amplification
PE2_MPX_14	CAAGCAGAAGACGGCATACGAGATGGAACTGTGACTGGAGTTCAGACGTGTGCTCTTCCGATC*T	PE2 MPX for Library amplification
PE2_MPX_15	CAAGCAGAAGACGGCATACGAGATTGACATGTGACTGGAGTTCAGACGTGTGCTCTTCCGATC*T	PE2 MPX for Library amplification
PE2_MPX_16	CAAGCAGAAGACGGCATACGAGATGGACGGGTGACTGGAGTTCAGACGTGTGCTCTTCCGATC*T	PE2 MPX for Library amplification
PE2_MPX_17	CAAGCAGAAGACGGCATACGAGATCTCTACGTGACTGGAGTTCAGACGTGTGCTCTTCCGATC*T	PE2 MPX for Library amplification
PE2_MPX_18	CAAGCAGAAGACGGCATACGAGATGCGGACGTGACTGGAGTTCAGACGTGTGCTCTTCCGATC*T	PE2 MPX for Library amplification
PE2_MPX_19	CAAGCAGAAGACGGCATACGAGATTTTCACGTGACTGGAGTTCAGACGTGTGCTCTTCCGATC*T	PE2 MPX for Library amplification
PE2_MPX_20	CAAGCAGAAGACGGCATACGAGATGGCCACGTGACTGGAGTTCAGACGTGTGCTCTTCCGATC*T	PE2 MPX for Library amplification
PE2_MPX_21	CAAGCAGAAGACGGCATACGAGATCGAAACGTGACTGGAGTTCAGACGTGTGCTCTTCCGATC*T	PE2 MPX for Library amplification
PE2_MPX_22	CAAGCAGAAGACGGCATACGAGATCGTACGGTGACTGGAGTTCAGACGTGTGCTCTTCCGATC*T	PE2 MPX for Library amplification
PE2_MPX_23	CAAGCAGAAGACGGCATACGAGATCCACTCGTGACTGGAGTTCAGACGTGTGCTCTTCCGATC*T	PE2 MPX for Library amplification
PE2_MPX_24	CAAGCAGAAGACGGCATACGAGATGCTACCGTGACTGGAGTTCAGACGTGTGCTCTTCCGATC*T	PE2 MPX for Library amplification
PE2_MPX_25	CAAGCAGAAGACGGCATACGAGATATCAGTGTGACTGGAGTTCAGACGTGTGCTCTTCCGATC*T	PE2 MPX for Library amplification
PE2_MPX_26	CAAGCAGAAGACGGCATACGAGATGCTCATGTGACTGGAGTTCAGACGTGTGCTCTTCCGATC*T	PE2 MPX for Library amplification
PE2_MPX_27	CAAGCAGAAGACGGCATACGAGATAGGAATGTGACTGGAGTTCAGACGTGTGCTCTTCCGATC*T	PE2 MPX for Library amplification
PE2_MPX_28	CAAGCAGAAGACGGCATACGAGATCTTTTGGTGACTGGAGTTCAGACGTGTGCTCTTCCGATC*T	PE2 MPX for Library amplification
PE2_MPX_29	CAAGCAGAAGACGGCATACGAGATTAGTTGGTGACTGGAGTTCAGACGTGTGCTCTTCCGATC*T	PE2 MPX for Library amplification
PE2_MPX_30	CAAGCAGAAGACGGCATACGAGATCCGGTGGTGACTGGAGTTCAGACGTGTGCTCTTCCGATC*T	PE2 MPX for Library amplification
oVP613_H01	ACTCTTAGCGGTGGATCACTCGGCTCGTGC	oVP613 Human rRNA depletion mix
oVP613_H02	CTAAACCTAGCCCCAAACCCACTCCACCTT	oVP613 Human rRNA depletion mix
oVP613_H03	TAGGTTTGGTCCTAGCCTTTCTATTAGCTC	oVP613 Human rRNA depletion mix
oVP613_H04	ACCTGGTTGATCCTGCCAGTAGCATATGCT	oVP613 Human rRNA depletion mix
oVP613_H05	GCGACCTCAGATCAGACGTGGCGACCCGCT	oVP613 Human rRNA depletion mix
oVP613_H06	CCCGTGGACGGTGTGAGGCCGGTAGCGGCC	oVP613 Human rRNA depletion mix
oVP613_H07	CGCTACGCCGCGACGAGTAGGAGGGCCGCT	oVP613 Human rRNA depletion mix
oVP613_H08	CCCGCCACGCAGTTTTATCCGGTAAAGCGA	oVP613 Human rRNA depletion mix
oVP613_H09	TCGGCCGATCGAAAGGGAGTCGGGTTCAGA	oVP613 Human rRNA depletion mix
oVP613_H10	TTTAAATGGGTAAGAAGCCCGGCTCGCTGG	oVP613 Human rRNA depletion mix
oVP613_H11	CAGCGCCGCGGAGCCTCGGTTGGCCTCGGA	oVP613 Human rRNA depletion mix
oVP613_H12	ACCGGGGTCCGGTGCGGAGTGCCCTTCGTC	oVP613 Human rRNA depletion mix
oVP613_H13	GCCGCCTGGATACCGCAGCTAGGAATAATG	oVP613 Human rRNA depletion mix
oVP613_H14	CAACTTCTTAGAGGGACAAGTGGCGTTCAG	oVP613 Human rRNA depletion mix
oVP613_H15	TTCGTGATCGATGTGGTGACGTCGTGCTCT	oVP613 Human rRNA depletion mix
oVP613_H16	CTAAACCTAGCCCCAAACCCACTCCACCTT	oVP613 Human rRNA depletion mix
oVP613_H17	GTGCTGTAGGCTTTTTCTTTGGCTTTTTGC	oVP613 Human rRNA depletion mix
oVP613_2_H01	TACACATGCAAGCATCCCCGTTCCAGTGAG	oVP613 Human rRNA depletion mix
oVP613_2_H02	CCTAGCCACACCCCCACGGGAAACAGCAGT	oVP613 Human rRNA depletion mix
oVP613_rP1_H03 K10	TAGGTTTGGTCCTAGCCTTTCTATTAGCTCTTAGTAAGAT	oVP613 Human rRNA depletion mix
oVP670_B01	TAAGTTANNAAGGGCGCATGGTGAATGCCT	oVP670 rRNA depletion mix for Cultures
oVP670_B02	GTTAAGCGACTAAGCGTACACGGTGGATGC	oVP670 rRNA depletion mix for Cultures
oVP670_B03	ACAATGGAGAGTTTGATCCTGGCTCAGGNN	oVP670 rRNA depletion mix for Cultures
oVP670_B04	GAAAGGGCGCATGGCGGATGCCTTGGCTCA	oVP670 rRNA depletion mix for Cultures
oVP670_B05	AATTGAAGAGTTTGATCATGGCTCAGATTG	oVP670 rRNA depletion mix for Cultures
oVP670_B06	ATCATGGAGAGTTTGATCCTGGCTCAGGAC	oVP670 rRNA depletion mix for Cultures
oVP670_B07	TTATCGGAGAGTTTGATCCTGGCTCAGGAC	oVP670 rRNA depletion mix for Cultures
oVP670_B08	GTGGGCACTCGAAGATACGGATTCTTAACG	oVP670 rRNA depletion mix for Cultures
oVP670_B09	AGAGTTTBATCCTGGCTCAGNNNNNNNNNN	oVP670 rRNA depletion mix for Cultures
oVP670_B10	AGGCGATGAARGACGTRNNNNNNNNNNNNN	oVP670 rRNA depletion mix for Cultures
oVP670_B11	TAGGACGHHGCGACAGNNNNNNNNNNNNNN	oVP670 rRNA depletion mix for Cultures
oVP670_B12	CRGAAAGACCCTATGAASCTTTACTGTAGC	oVP670 rRNA depletion mix for Cultures
oVP670_B13	TATTCAAGTTCTTATATATTTTATATGAGA	oVP670 rRNA depletion mix for Cultures
oVP670_B14	ATTTTATATGAGAGTTTGATCCTGGCTCAG	oVP670 rRNA depletion mix for Cultures
oVP670_B15	AACTCTCGTTAAGGAACTCGGCAAAATGAC	oVP670 rRNA depletion mix for Cultures
oVP670_B16	CTTTCATGAGAGTTTGATCCTGGCTCAGGA	oVP670 rRNA depletion mix for Cultures
oVP670_B17	CAAGTTACAAAGAGCACAGGGCGAATGCCT	oVP670 rRNA depletion mix for Cultures
oVP670_B18	TTACAATGTAGAGTTTGATCCTGGCTCAGG	oVP670 rRNA depletion mix for Cultures
oVP670_B19	GTGGGAGCTTGCTCCCTGATGTTAGCGGCG	oVP670 rRNA depletion mix for Cultures
oVP670_B20	GCGAAGCCGCAAGGCGACGTATAGGGTCTG	oVP670 rRNA depletion mix for Cultures
oVP670_B21	GAGGAAAGGACATCAACCGAGACTCCCGTAG	oVP670 rRNA depletion mix for Cultures
oVP670_B22	CCGAGACTCCCGTAGTAGTGGCGAGCGA	oVP670 rRNA depletion mix for Cultures
oVP670_B23	GAACGCTGGCGGCAGGCCTAACACATGCAA	oVP670 rRNA depletion mix for Cultures
oVP670_B24	TTGATTACTTGACTAGTGAATACATAGCTA	oVP670 rRNA depletion mix for Cultures
oVP670_B25	GACCTACCCATGTCCAGGTTGAAGGTGCGG	oVP670 rRNA depletion mix for Cultures
oVP670_B26	ACAGCTTGCTGTTTCGCTGACGAGTGGCGG	oVP670 rRNA depletion mix for Cultures
oVP670_B27	AGCATCTTCGGATGTGTATAAAGTGGCGAA	oVP670 rRNA depletion mix for Cultures
oVP670_B28	AGTGATTCTCCAAGTAGCGGCGAGCGAACG	oVP670 rRNA depletion mix for Cultures
oVP670_B29	CGGGGAACAGCCTAAACCAATCTTTTCGAAG	oVP670 rRNA depletion mix for Cultures
oVP670_B30	CGGGTGAGTAACACGTGAGAACCTACCTTCA	oVP670 rRNA depletion mix for Cultures
oVP670_B31	AACACGTGAGAACCTACCTTCAGAATGGGGA	oVP670 rRNA depletion mix for Cultures
oVP670_B32	TGAAGAGTCAAATGCTTTTCACTTTAAGGA	oVP670 rRNA depletion mix for Cultures
oVP670_B33	CAACCCAGCAGTTTTAATCAACTGTTACCA	oVP670 rRNA depletion mix for Cultures
oVP670_B34	GGGAAACCTGCCCAGAAGCGGGGGATAACA	oVP670 rRNA depletion mix for Cultures
oVP670_B35	GTGGTGATGATGGCTTGAAGGATACACCTG	oVP670 rRNA depletion mix for Cultures
oVP670_B36	TGATTACTTGACTAGTGAATACATGCTAG	oVP670 rRNA depletion mix for Cultures
oVP670_B37	ACACAATGGAGAGTTTGATCCTGGCTCAGG	oVP670 rRNA depletion mix for Cultures
oVP670_B38	TCAAGCTACAAAGGGCTAACGGTGGATACC	oVP670 rRNA depletion mix for Cultures
oVP670_B39	GTGGACTGAGTAGATTAGACGAAGCAGCTG	oVP670 rRNA depletion mix for Cultures
oVP670_B40	CTTGGGGGGTAAAGCACTGTTTCGCTGCGG	oVP670 rRNA depletion mix for Cultures
oVP670_B41	GGCGTAACGATCTGGGCACTGTCTCGGAGA	oVP670 rRNA depletion mix for Cultures
oVP670_B42	ATTGTCTGTGAAGATACGGACTCCCTGCAC	oVP670 rRNA depletion mix for Cultures
oVP670_B43	TTCTTGGTGTCTTTAGCGTCATGGAACCAC	oVP670 rRNA depletion mix for Cultures
oVP670_B44	CTAGAATTCTAACTTGTTCCCGTTATCCGG	oVP670 rRNA depletion mix for Cultures
oVP670_B45	CTTGAGTAGCGAAAATATGGGTGAGAATCC	oVP670 rRNA depletion mix for Cultures
oVP670_B46	GGCTAAGTGATGTACCGAAGCTGTGGACTC	oVP670 rRNA depletion mix for Cultures
oVP670_B47	ACAGCAACGTGGACTGAGTAGATTAGACGA	oVP670 rRNA depletion mix for Cultures
oVP670_B48	CAACCCAAGTGAACTACCCGCTGAATAAAA	oVP670 rRNA depletion mix for Cultures
oVP670_B49	GACGAAAGCTAGGGTAGCGAAAGGGATTAG	oVP670 rRNA depletion mix for Cultures
oVP670_B50	GTAGCTGGTCTGAGAGGATGAGCAGCCACA	oVP670 rRNA depletion mix for Cultures
oVP670_B51	GAACCTACCTTCAGAATGGGGACAACAGTT	oVP670 rRNA depletion mix for Cultures
oVP670_B52	TGCCGGGGGTTCCCCACCCGATCCCATTCC	oVP670 rRNA depletion mix for Cultures
oVP670_B53	CAGACTCGAGTAGGGCGGGACACGTGAAAT	oVP670 rRNA depletion mix for Cultures
oVP670_B54	CCCTTTGATCCGGCTATCTCCGAATGGGGA	oVP670 rRNA depletion mix for Cultures
oVP670_B55	TATTCGGAAGAACACCAGTGGCGAAGGCGA	oVP670 rRNA depletion mix for Cultures
oVP670_B56	TAAGTTAGAAAGGGCGCACGGTGGATGCCT	oVP670 rRNA depletion mix for Cultures
oVP670_B57	CATCACCCGTTAACGGGCTCTGACTACTTG	oVP670 rRNA depletion mix for Cultures
oVP670_B58	CGATGCGTAGCCGACCTGAGAGGGTGATCG	oVP670 rRNA depletion mix for Cultures
oVP670_B59	TGGTTGTTTGAACCGCATGATTCAAACATAAA	oVP670 rRNA depletion mix for Cultures
oVP670_B60	GGACGGGTGAGTAACACGTGGGTAACCTGC	oVP670 rRNA depletion mix for Cultures
oVP670_B61	CAGGCCTAACACATGCAAGTCGAACGGTAA	oVP670 rRNA depletion mix for Cultures
oVP670_B62	GCGATGAAGGACGTACTANNNNNNNNNNNN	oVP670 rRNA depletion mix for Cultures
oVP670_2_B01	TTGACGGGGGCCCGCACAAGCGGTGGAGYA	oVP670 rRNA depletion mix for Cultures
oVP670_2_B02	CGGGAGACACACGGCGGGTGCTAACGTCCG	oVP670 rRNA depletion mix for Cultures
oVP670_2_B03	CCGGTGGTWCYGWATGGAAGGGCCATCGCT	oVP670 rRNA depletion mix for Cultures
oVP670_2_B04	CGAAARCTATTTAGGTAGYGCCTCNNNNNN	oVP670 rRNA depletion mix for Cultures
oVP670_2_B05	ACTGAGACACGGYCCAKACTCCTACGGGAG	oVP670 rRNA depletion mix for Cultures
oVP670_2_B06	TTAATCGGAATTACTGGGCGTAAAGCGCAC	oVP670 rRNA depletion mix for Cultures
oVP670_2_B07	GCCACATGGCTTTTGTTTGAAAGATGGCTT	oVP670 rRNA depletion mix for Cultures
oVP670_2_B08	AACTCAAATGAATTGACGGGGGCCCGCACA	oVP670 rRNA depletion mix for Cultures
oVP670_2_B09	TGAGTGATGAAGGTTTTCGGATCGTAAAGCG	oVP670 rRNA depletion mix for Cultures
oVP670_2_B10	TAGAGCACTGAATGGATGCGGGCGGCGCGA	oVP670 rRNA depletion mix for Cultures
oVP670_2_B11	TGGGCGAAAGCCTGACGCAGCCATGCCGCG	oVP670 rRNA depletion mix for Cultures
oVP670_2_B13	TAGTAGTGGCGAGCGAACCGGGACCAGGCC	oVP670 rRNA depletion mix for Cultures
oVP670_2_B14	TTATCGGAGAGTTTGATCCTGGCTCAGGAC	oVP670 rRNA depletion mix for Cultures
oVP670_2_B15	TGATGGAGCAACGCCGCGTGAGTGAAGAAG	oVP670 rRNA depletion mix for Cultures
oVP670_2_B16	CTCAGAAGCAGCCACCATTTAAAGAGTGCG	oVP670 rRNA depletion mix for Cultures
oVP670_2_B17	TGGTCAGGTAGAGAATACCAAGGCGCTTGA	oVP670 rRNA depletion mix for Cultures
oVP670_2_B18	CGGTAACAGGAAACAGCTTGCTGTTTCGCT	oVP670 rRNA depletion mix for Cultures
oVP670_2_B19	AACTCTCGTTAAGGAACTCGGCAAAATGAC	oVP670 rRNA depletion mix for Cultures
oVP670_2_B20	AGGCAGCAGTAGGGAATCTTCCACAATGGG	oVP670 rRNA depletion mix for Cultures
oVP670_2_B22	CGAGAGGACCGGGATGGACATACCGCTGGT	oVP670 rRNA depletion mix for Cultures
oVP670_2_B23	CGGATCCTTCGGGATTAGTGGCGGACGGGT	oVP670 rRNA depletion mix for Cultures
oVP670_2_B24	CCGAGAGTAGTTGGGGGATCGCTCCCTGCG	oVP670 rRNA depletion mix for Cultures
oVP670_2_B25	CACATCGACGGGGAGGTTTGGCACCTCGAT	oVP670 rRNA depletion mix for Cultures
oVP670_2_B26	CAGTTTGACTGGGGCGGTCGCCTCCTAAAA	oVP670 rRNA depletion mix for Cultures
oVP670_2_B27	CGATATGCTTCGGGGAGCTGTACGTAAGCT	oVP670 rRNA depletion mix for Cultures
oVP670_2_B28	TTGATTCATATCCGGGAGTCAGACGATGAG	oVP670 rRNA depletion mix for Cultures
oVP670_2_B29	GTCAGCTCGTGTCGTGAGATGTTGGGTTAA	oVP670 rRNA depletion mix for Cultures
oVP670_2_B30	CGGATAAAAGTTACTCTAGGGATAACAGGCGGC	oVP670 rRNA depletion mix for Cultures
oVP670_2_B31	GTCAGATCATCATGCCCCTTATGACCTGGG	oVP670 rRNA depletion mix for Cultures
oVP670_2_B32	TGAAATTATATTGTCCGTGAAGATGCGGACCGCC	oVP670 rRNA depletion mix for Cultures
oVP670_2_B33	TGGAAATCATGCGCAGAGTGTAAAGGCACA	oVP670 rRNA depletion mix for Cultures
oVP670_2_B34	GAAAAATTAGCGGATGACTTGTGGCTGGGG	oVP670 rRNA depletion mix for Cultures
oVP670_2_B35	GAACGAACTCTGGTATTGATTGGTGCTTGC	oVP670 rRNA depletion mix for Cultures
oVP670_2_B36	AAACTCCGAATGCCATCGATTTATACTCAGCCC	oVP670 rRNA depletion mix for Cultures
oVP670_2_B37	TACTGTAGCTTGATATTGAGTGTTTGTACTGCGC	oVP670 rRNA depletion mix for Cultures
oVP670_2_B38	GGTAGAGCACTATTTGGACTAGGGGCCCGT	oVP670 rRNA depletion mix for Cultures
oVP670_2_B39	GACCAAGGGTTCCTGTCCAACGTTAATCGG	oVP670 rRNA depletion mix for Cultures
oVP670_2_B40	AAGACGGAAAGACCCCGTGAACCTTTACTA	oVP670 rRNA depletion mix for Cultures
oVP670_2_B41	AAGGGGAACAGCCCAGACCATCAGTTAAGG	oVP670 rRNA depletion mix for Cultures
oVP670_2_B42	ATGTCGGCTCATCACATCCTGGGGCTGAAGGCGC	oVP670 rRNA depletion mix for Cultures
oVP670_2_B43	CACCTTTTGACATGCCTGGACCGCCACAGA	oVP670 rRNA depletion mix for Cultures
oVP670_2_B44	CAGGTCTTGACATACTATGCAAATCTAAGAGGCC	oVP670 rRNA depletion mix for Cultures
oVP670_rP2_B4	SATAGCTGGTTCTCCSCGAAARCTATTTAGGTAGYGCCTC	oVP670 rRNA depletion mix for Cultures
oVP670_rP2_B19	AACTCTCGTTAAGGAACTCGGCAAAATGACCCCGTAACTT	oVP670 rRNA depletion mix for Cultures
oVP670_rP2_B28	TTCATATCCGGGAGTCAGACGATGAGTGATAAGATCCACC	oVP670 rRNA depletion mix for Cultures
oVP670_rP2_B30	CGGATAAAAGTTACTCTAGGGATAACAGGCTGATCTCCGC	oVP670 rRNA depletion mix for Cultures
oVP670_rP2_B32	TGAAATTATATTTTCGGTGAAGATGCGGACTACCCGCGAC	oVP670 rRNA depletion mix for Cultures
oVP670_rP2_B36	AAACTCCGAATGCCATCGATTTATACTCAGGAGTCAGACG	oVP670 rRNA depletion mix for Cultures
oVP670_rP2_B37	TACTGTAGCTTGATATTGAGTGTTTGTACTGCTTGTACAG	oVP670 rRNA depletion mix for Cultures
oVP670_rP2_B42	ATGTCGGCTCATCACATCCTGGGGCTGAAGTAGGTCCCAA	oVP670 rRNA depletion mix for Cultures
oVP670_rP2_B44	CAGGTCTTGACATACTATGCAAATCTAAGAGATTAGACGT	oVP670 rRNA depletion mix for Cultures
oVP670_rP1_B05	AATTGAAGAGTTTGATCATGGCTCAGATTGAACGCTGGCG	oVP670 rRNA depletion mix for Cultures
oVP670_rP1_B08	GTGGGCACTCGAAGATACGGATTCTTAACGTCGCTTGACG	oVP670 rRNA depletion mix for Cultures
oVP670_rP1_B12	YRGACAGAAAGACCCTATGAAGCTTTACTGYAGCTTSGMM	oVP670 rRNA depletion mix for Cultures
oVP670_rP1_B14	ATTTTATATGAGAGTTTGATCCTGGCTCAGCTTGAACGCC	oVP670 rRNA depletion mix for Cultures
oVP670_rP1_B15	AACTCTCGTTAAGGAACTCGGCAAAATGACCCCGTAACTT	oVP670 rRNA depletion mix for Cultures
oVP670_rP1_B16	CTTTCATGAGAGTTTGATCCTGGCTCAGGACGAACGCTGG	oVP670 rRNA depletion mix for Cultures
oVP670_rP1_B24	TTGATTACTTGACTAGTGAATACATAGCTAGCAAGAGGTA	oVP670 rRNA depletion mix for Cultures
oVP670_rP1_B33	CAACCCAGCAGTTTTAATCAACTGTTACCACTAGATGAAT	oVP670 rRNA depletion mix for Cultures
oVP670_rP1_B44	CTAGAATTCTAACTTGTTCCCGTTATCCAGYAGAAGGACA	oVP670 rRNA depletion mix for Cultures
oVP670_rP1_B45	CTTGAGTAGCGAAAATATGGGTGAGAATCGTATACCCCGA	oVP670 rRNA depletion mix for Cultures
oVP670_rP1_B48	CAACCCAAGTGAACTACCCGCTGAATAAAATAGGCTCAAG	oVP670 rRNA depletion mix for Cultures
oVP670_rP1_B49	GACGAAAGCTAGGGTAGCGAAAGGGATTAGATACCCCTGT	oVP670 rRNA depletion mix for Cultures
oVP670_rP1_B59	TGGTTATATGAACCGCATGATTCAAACATAAAAGGTGGCT	oVP670 rRNA depletion mix for Cultures
oVP676_B01	TAAGTTANNAAGGGCGCATGGTGAATGCCT	oVP676 rRNA depletion mix for Complex samples
oVP676_B02	GTTAAGCGACTAAGCGTACACGGTGGATGC	oVP676 rRNA depletion mix for Complex samples
oVP676_B03	ACAATGGAGAGTTTGATCCTGGCTCAGGNN	oVP676 rRNA depletion mix for Complex samples
oVP676_B04	GAAAGGGCGCATGGCGGATGCCTTGGCTCA	oVP676 rRNA depletion mix for Complex samples
oVP676_B05	AATTGAAGAGTTTGATCATGGCTCAGATTG	oVP676 rRNA depletion mix for Complex samples
oVP676_B06	ATCATGGAGAGTTTGATCCTGGCTCAGGAC	oVP676 rRNA depletion mix for Complex samples
oVP676_B07	TTATCGGAGAGTTTGATCCTGGCTCAGGAC	oVP676 rRNA depletion mix for Complex samples
oVP676_B08	GTGGGCACTCGAAGATACGGATTCTTAACG	oVP676 rRNA depletion mix for Complex samples
oVP676_B09	AGAGTTTBATCCTGGCTCAGNNNNNNNNNN	oVP676 rRNA depletion mix for Complex samples
oVP676_B10	AGGCGATGAARGACGTRNNNNNNNNNNNNN	oVP676 rRNA depletion mix for Complex samples
oVP676_B11	TAGGACGHHGCGACAGNNNNNNNNNNNNNN	oVP676 rRNA depletion mix for Complex samples
oVP676_B12	CRGAAAGACCCTATGAASCTTTACTGTAGC	oVP676 rRNA depletion mix for Complex samples
oVP676_B13	TATTCAAGTTCTTATATATTTTATATGAGA	oVP676 rRNA depletion mix for Complex samples
oVP676_B14	ATTTTATATGAGAGTTTGATCCTGGCTCAG	oVP676 rRNA depletion mix for Complex samples
oVP676_B15	AACTCTCGTTAAGGAACTCGGCAAAATGAC	oVP676 rRNA depletion mix for Complex samples
oVP676_B16	CTTTCATGAGAGTTTGATCCTGGCTCAGGA	oVP676 rRNA depletion mix for Complex samples
oVP676_B17	CAAGTTACAAAGAGCACAGGGCGAATGCCT	oVP676 rRNA depletion mix for Complex samples
oVP676_B18	TTACAATGTAGAGTTTGATCCTGGCTCAGG	oVP676 rRNA depletion mix for Complex samples
oVP676_B19	GTGGGAGCTTGCTCCCTGATGTTAGCGGCG	oVP676 rRNA depletion mix for Complex samples
oVP676_B20	GCGAAGCCGCAAGGCGACGTATAGGGTCTG	oVP676 rRNA depletion mix for Complex samples
oVP676_B21	GAGGAAAGGACATCAACCGAGACTCCCGTAG	oVP676 rRNA depletion mix for Complex samples
oVP676_B22	CCGAGACTCCCGTAGTAGTGGCGAGCGA	oVP676 rRNA depletion mix for Complex samples
oVP676_B23	GAACGCTGGCGGCAGGCCTAACACATGCAA	oVP676 rRNA depletion mix for Complex samples
oVP676_B24	TTGATTACTTGACTAGTGAATACATAGCTA	oVP676 rRNA depletion mix for Complex samples
oVP676_B25	GACCTACCCATGTCCAGGTTGAAGGTGCGG	oVP676 rRNA depletion mix for Complex samples
oVP676_B26	ACAGCTTGCTGTTTCGCTGACGAGTGGCGG	oVP676 rRNA depletion mix for Complex samples
oVP676_B27	AGCATCTTCGGATGTGTATAAAGTGGCGAA	oVP676 rRNA depletion mix for Complex samples
oVP676_B28	AGTGATTCTCCAAGTAGCGGCGAGCGAACG	oVP676 rRNA depletion mix for Complex samples
oVP676_B29	CGGGGAACAGCCTAAACCAATCTTTTCGAAG	oVP676 rRNA depletion mix for Complex samples
oVP676_B30	CGGGTGAGTAACACGTGAGAACCTACCTTCA	oVP676 rRNA depletion mix for Complex samples
oVP676_B31	AACACGTGAGAACCTACCTTCAGAATGGGGA	oVP676 rRNA depletion mix for Complex samples
oVP676_B32	TGAAGAGTCAAATGCTTTTCACTTTAAGGA	oVP676 rRNA depletion mix for Complex samples
oVP676_B33	CAACCCAGCAGTTTTAATCAACTGTTACCA	oVP676 rRNA depletion mix for Complex samples
oVP676_B34	GGGAAACCTGCCCAGAAGCGGGGGATAACA	oVP676 rRNA depletion mix for Complex samples
oVP676_B35	GTGGTGATGATGGCTTGAAGGATACACCTG	oVP676 rRNA depletion mix for Complex samples
oVP676_B36	TGATTACTTGACTAGTGAATACATGCTAG	oVP676 rRNA depletion mix for Complex samples
oVP676_B37	ACACAATGGAGAGTTTGATCCTGGCTCAGG	oVP676 rRNA depletion mix for Complex samples
oVP676_B38	TCAAGCTACAAAGGGCTAACGGTGGATACC	oVP676 rRNA depletion mix for Complex samples
oVP676_B39	GTGGACTGAGTAGATTAGACGAAGCAGCTG	oVP676 rRNA depletion mix for Complex samples
oVP676_B40	CTTGGGGGGTAAAGCACTGTTTCGCTGCGG	oVP676 rRNA depletion mix for Complex samples
oVP676_B41	GGCGTAACGATCTGGGCACTGTCTCGGAGA	oVP676 rRNA depletion mix for Complex samples
oVP676_B42	ATTGTCTGTGAAGATACGGACTCCCTGCAC	oVP676 rRNA depletion mix for Complex samples
oVP676_B43	TTCTTGGTGTCTTTAGCGTCATGGAACCAC	oVP676 rRNA depletion mix for Complex samples
oVP676_B44	CTAGAATTCTAACTTGTTCCCGTTATCCGG	oVP676 rRNA depletion mix for Complex samples
oVP676_B45	CTTGAGTAGCGAAAATATGGGTGAGAATCC	oVP676 rRNA depletion mix for Complex samples
oVP676_B46	GGCTAAGTGATGTACCGAAGCTGTGGACTC	oVP676 rRNA depletion mix for Complex samples
oVP676_B47	ACAGCAACGTGGACTGAGTAGATTAGACGA	oVP676 rRNA depletion mix for Complex samples
oVP676_B48	CAACCCAAGTGAACTACCCGCTGAATAAAA	oVP676 rRNA depletion mix for Complex samples
oVP676_B49	GACGAAAGCTAGGGTAGCGAAAGGGATTAG	oVP676 rRNA depletion mix for Complex samples
oVP676_B50	GTAGCTGGTCTGAGAGGATGAGCAGCCACA	oVP676 rRNA depletion mix for Complex samples
oVP676_B51	GAACCTACCTTCAGAATGGGGACAACAGTT	oVP676 rRNA depletion mix for Complex samples
oVP676_B52	TGCCGGGGGTTCCCCACCCGATCCCATTCC	oVP676 rRNA depletion mix for Complex samples
oVP676_B53	CAGACTCGAGTAGGGCGGGACACGTGAAAT	oVP676 rRNA depletion mix for Complex samples
oVP676_B54	CCCTTTGATCCGGCTATCTCCGAATGGGGA	oVP676 rRNA depletion mix for Complex samples
oVP676_B55	TATTCGGAAGAACACCAGTGGCGAAGGCGA	oVP676 rRNA depletion mix for Complex samples
oVP676_B56	TAAGTTAGAAAGGGCGCACGGTGGATGCCT	oVP676 rRNA depletion mix for Complex samples
oVP676_B57	CATCACCCGTTAACGGGCTCTGACTACTTG	oVP676 rRNA depletion mix for Complex samples
oVP676_B58	CGATGCGTAGCCGACCTGAGAGGGTGATCG	oVP676 rRNA depletion mix for Complex samples
oVP676_B59	TGGTTGTTTGAACCGCATGATTCAAACATAAA	oVP676 rRNA depletion mix for Complex samples
oVP676_B60	GGACGGGTGAGTAACACGTGGGTAACCTGC	oVP676 rRNA depletion mix for Complex samples
oVP676_B61	CAGGCCTAACACATGCAAGTCGAACGGTAA	oVP676 rRNA depletion mix for Complex samples
oVP676_B62	GCGATGAAGGACGTACTANNNNNNNNNNNN	oVP676 rRNA depletion mix for Complex samples
oVP676_2_B01	TTGACGGGGGCCCGCACAAGCGGTGGAGYA	oVP676 rRNA depletion mix for Complex samples
oVP676_2_B02	CGGGAGACACACGGCGGGTGCTAACGTCCG	oVP676 rRNA depletion mix for Complex samples
oVP676_2_B03	CCGGTGGTWCYGWATGGAAGGGCCATCGCT	oVP676 rRNA depletion mix for Complex samples
oVP676_2_B04	CGAAARCTATTTAGGTAGYGCCTCNNNNNN	oVP676 rRNA depletion mix for Complex samples
oVP676_2_B05	ACTGAGACACGGYCCAKACTCCTACGGGAG	oVP676 rRNA depletion mix for Complex samples
oVP676_2_B06	TTAATCGGAATTACTGGGCGTAAAGCGCAC	oVP676 rRNA depletion mix for Complex samples
oVP676_2_B07	GCCACATGGCTTTTGTTTGAAAGATGGCTT	oVP676 rRNA depletion mix for Complex samples
oVP676_2_B08	AACTCAAATGAATTGACGGGGGCCCGCACA	oVP676 rRNA depletion mix for Complex samples
oVP676_2_B09	TGAGTGATGAAGGTTTTCGGATCGTAAAGCG	oVP676 rRNA depletion mix for Complex samples
oVP676_2_B10	TAGAGCACTGAATGGATGCGGGCGGCGCGA	oVP676 rRNA depletion mix for Complex samples
oVP676_2_B11	TGGGCGAAAGCCTGACGCAGCCATGCCGCG	oVP676 rRNA depletion mix for Complex samples
oVP676_2_B13	TAGTAGTGGCGAGCGAACCGGGACCAGGCC	oVP676 rRNA depletion mix for Complex samples
oVP676_2_B14	TTATCGGAGAGTTTGATCCTGGCTCAGGAC	oVP676 rRNA depletion mix for Complex samples
oVP676_2_B15	TGATGGAGCAACGCCGCGTGAGTGAAGAAG	oVP676 rRNA depletion mix for Complex samples
oVP676_2_B16	CTCAGAAGCAGCCACCATTTAAAGAGTGCG	oVP676 rRNA depletion mix for Complex samples
oVP676_2_B17	TGGTCAGGTAGAGAATACCAAGGCGCTTGA	oVP676 rRNA depletion mix for Complex samples
oVP676_2_B18	CGGTAACAGGAAACAGCTTGCTGTTTCGCT	oVP676 rRNA depletion mix for Complex samples
oVP676_2_B19	AACTCTCGTTAAGGAACTCGGCAAAATGAC	oVP676 rRNA depletion mix for Complex samples
oVP676_2_B20	AGGCAGCAGTAGGGAATCTTCCACAATGGG	oVP676 rRNA depletion mix for Complex samples
oVP676_2_B22	CGAGAGGACCGGGATGGACATACCGCTGGT	oVP676 rRNA depletion mix for Complex samples
oVP676_2_B23	CGGATCCTTCGGGATTAGTGGCGGACGGGT	oVP676 rRNA depletion mix for Complex samples
oVP676_2_B24	CCGAGAGTAGTTGGGGGATCGCTCCCTGCG	oVP676 rRNA depletion mix for Complex samples
oVP676_2_B25	CACATCGACGGGGAGGTTTGGCACCTCGAT	oVP676 rRNA depletion mix for Complex samples
oVP676_2_B26	CAGTTTGACTGGGGCGGTCGCCTCCTAAAA	oVP676 rRNA depletion mix for Complex samples
oVP676_2_B27	CGATATGCTTCGGGGAGCTGTACGTAAGCT	oVP676 rRNA depletion mix for Complex samples
oVP676_2_B28	TTGATTCATATCCGGGAGTCAGACGATGAG	oVP676 rRNA depletion mix for Complex samples
oVP676_2_B29	GTCAGCTCGTGTCGTGAGATGTTGGGTTAA	oVP676 rRNA depletion mix for Complex samples
oVP676_2_B30	CGGATAAAAGTTACTCTAGGGATAACAGGCGGC	oVP676 rRNA depletion mix for Complex samples
oVP676_2_B31	GTCAGATCATCATGCCCCTTATGACCTGGG	oVP676 rRNA depletion mix for Complex samples
oVP676_2_B32	TGAAATTATATTGTCCGTGAAGATGCGGACCGCC	oVP676 rRNA depletion mix for Complex samples
oVP676_2_B33	TGGAAATCATGCGCAGAGTGTAAAGGCACA	oVP676 rRNA depletion mix for Complex samples
oVP676_2_B34	GAAAAATTAGCGGATGACTTGTGGCTGGGG	oVP676 rRNA depletion mix for Complex samples
oVP676_2_B35	GAACGAACTCTGGTATTGATTGGTGCTTGC	oVP676 rRNA depletion mix for Complex samples
oVP676_2_B36	AAACTCCGAATGCCATCGATTTATACTCAGCCC	oVP676 rRNA depletion mix for Complex samples
oVP676_2_B37	TACTGTAGCTTGATATTGAGTGTTTGTACTGCGC	oVP676 rRNA depletion mix for Complex samples
oVP676_2_B38	GGTAGAGCACTATTTGGACTAGGGGCCCGT	oVP676 rRNA depletion mix for Complex samples
oVP676_2_B39	GACCAAGGGTTCCTGTCCAACGTTAATCGG	oVP676 rRNA depletion mix for Complex samples
oVP676_2_B40	AAGACGGAAAGACCCCGTGAACCTTTACTA	oVP676 rRNA depletion mix for Complex samples
oVP676_2_B41	AAGGGGAACAGCCCAGACCATCAGTTAAGG	oVP676 rRNA depletion mix for Complex samples
oVP676_2_B42	ATGTCGGCTCATCACATCCTGGGGCTGAAGGCGC	oVP676 rRNA depletion mix for Complex samples
oVP676_2_B43	CACCTTTTGACATGCCTGGACCGCCACAGA	oVP676 rRNA depletion mix for Complex samples
oVP676_2_B44	CAGGTCTTGACATACTATGCAAATCTAAGAGGCC	oVP676 rRNA depletion mix for Complex samples
oVP676_Bcomp_01	GTCAAGTGAAGAAGCGCATACGGTGGATGCCTYGGCAGTC	oVP676 rRNA depletion mix for Complex samples
oVP676_Bcomp_02	TCAAGTGAMTAAGAGCAYGTGGTGGATGCCTTGGCRATGA	oVP676 rRNA depletion mix for Complex samples
oVP676_Bcomp_03	ATTTGATAGGGTGCCCGTACCGTAAACCGACACAGGTGGA	oVP676 rRNA depletion mix for Complex samples
oVP676_Bcomp_04	CAGTTACAGCAATTGATGGATGCCTTGGCTTCATCAGGCG	oVP676 rRNA depletion mix for Complex samples
oVP676_Bcomp_05	GGTCAAGTGAATAAGCGCATACGGTGGATGCCTAGGCGGT	oVP676 rRNA depletion mix for Complex samples
oVP676_Bcomp_06	TGGTCAAGCGAAYAAGCGCACACGGTGGATGCCTTGGCGG	oVP676 rRNA depletion mix for Complex samples
oVP676_Bcomp_07	GTTAAGTGACTAAGCGTACATGGTGGATGCCTTGGCAGTC	oVP676 rRNA depletion mix for Complex samples
oVP676_Bcomp_08	TACGATGAAGAGTTTGATCCTGGCTCAGGATGAACGCTAG	oVP676 rRNA depletion mix for Complex samples
oVP676_Bcomp_09	GRTCAAGYGAMTAAGWGCATRTGGTGGATGCCTTGGCRAT	oVP676 rRNA depletion mix for Complex samples
oVP676_Bcomp_10	ACAAGYGAATAAGTGCACATGGTGGATGCCTTGGCGATTA	oVP676 rRNA depletion mix for Complex samples
oVP676_Bcomp_11	TTAACTGGAGAGTTTGATCCTGGCTCAGAACGAACGTTAG	oVP676 rRNA depletion mix for Complex samples
oVP676_Bcomp_12	CAGTTACAGCAGATGATGGATGCCTTGGCGTCATCAGGCG	oVP676 rRNA depletion mix for Complex samples
oVP676_Bcomp_13	RAACTSAAGAGTTTGATCCTGGCTCAGATTGAACGCTGGC	oVP676 rRNA depletion mix for Complex samples
oVP676_Bcomp_14	GGTCAAGTGAATAAGAGCACGTGGTGGATGCCTTGGCGAT	oVP676 rRNA depletion mix for Complex samples
oVP676_Bcomp_15	TAAAGCTACTAAGGGTATATGGTGGATGCCTTGGCACTTA	oVP676 rRNA depletion mix for Complex samples
oVP676_Bcomp_16	YACGACCGTACCGCAAACCGACACTGGTGCGCGAGATGAG	oVP676 rRNA depletion mix for Complex samples
oVP676_Bcomp_17	TTTCACGGAGAGTTTGATTCTGGCTCAGAACGAACGCTGG	oVP676 rRNA depletion mix for Complex samples
oVP676_Bcomp_18	ACGAGAAGGGCATTCGGTGGATGCCTTGGCACCAGGAGGC	oVP676 rRNA depletion mix for Complex samples
oVP676_Bcomp_19	TTATATGGTCAAGTGAATAAGCGTATGTGGTGGATGCCTA	oVP676 rRNA depletion mix for Complex samples
oVP676_Bcomp_20	GTCAAGCTACGAAGGGCGCACGGTGGATGCCTAGGCGATC	oVP676 rRNA depletion mix for Complex samples
oVP676_Bcomp_21	AACTRTAGAGTTTGATCCTGGCTCAGATTGAACGCTGGCG	oVP676 rRNA depletion mix for Complex samples
oVP676_Bcomp_22	ATAAAGAGTACACGGGGGATGCCTTGGCTCTCAGAGGCGA	oVP676 rRNA depletion mix for Complex samples
oVP676_Bcomp_23	CAAGCGAACAAGTGCATGTGGTGGATGCCTTGGCGATCAC	oVP676 rRNA depletion mix for Complex samples
oVP676_Bcomp_24	GTCAAGCGACCAAGCGCATCTGGTGGATGCCTTGGCGGCA	oVP676 rRNA depletion mix for Complex samples
oVP676_Bcomp_25	AAGTGAAGAGTTTGATCCTGGCTCAGATTGAACGCTGGCG	oVP676 rRNA depletion mix for Complex samples
oVP676_Bcomp_26	TTTTCGGAGAGTTTGATCCTGGCTCAGAATGAACGCTGGC	oVP676 rRNA depletion mix for Complex samples
oVP676_Bcomp_27	GCCTTAAGTGCATCTAGTGGATGCCTTGGCGCATGCAGGC	oVP676 rRNA depletion mix for Complex samples
oVP676_Bcomp_28	GGTCAAGTGAATAAGAGCATATGGTGGATGCCTTGGCTAT	oVP676 rRNA depletion mix for Complex samples
oVP676_Bcomp_29	TCGCCSATTAAAGTGGCACGCGAGCTGGGTTCAGAACGTC	oVP676 rRNA depletion mix for Complex samples
oVP676_Bcomp_30	AGTCAAGCGAACGAAAGTATGTGGGGGATGCCTGGGCACA	oVP676 rRNA depletion mix for Complex samples
oVP676_Bcomp_31	AGAAAGAGTATACGGGGGATGCCTTGGCTCTCAGAGGCGA	oVP676 rRNA depletion mix for Complex samples
oVP676_Bcomp_32	TATAATGGAGAGTTTGATTCTGGCTCAGAACGAACGCTGG	oVP676 rRNA depletion mix for Complex samples
oVP676_Bcomp_33	GGGTCAAGCGAATAAGTGCATSTGGTGGATGCCTTGGCGA	oVP676 rRNA depletion mix for Complex samples
oVP676_Bcomp_34	WAACTGGAGAGTTTGATTCTGGCTCAGAACAAACGCTGGC	oVP676 rRNA depletion mix for Complex samples
oVP676_Bcomp_35	AGAAAGGGTACACGGGGGATGCCTTGGCTCTCAGAGGCGA	oVP676 rRNA depletion mix for Complex samples
oVP676_Bcomp_36	TAGGGGAGTGAAATAGTAACTGAAATCATCTGCTAACAAGTCAGTCGGAG	oVP676 rRNA depletion mix for Complex samples
oVP676_Bcomp_37	GTCAAGCGACTAAGCGTATACGGTGGATGCCTTGGCAGTC	oVP676 rRNA depletion mix for Complex samples
oVP676_Bcomp_38	TCGCCGGTTAAAGTGGTACGCGAGCTGGGTTCAGAACGTC	oVP676 rRNA depletion mix for Complex samples
oVP676_Bcomp_39	TTTACAATGGAGAGTTTGATGCTGGCTCAGGATGAACGCT	oVP676 rRNA depletion mix for Complex samples
oVP676_Bcomp_40	TGATCAAGCTACAAAGAGCACATGATGGATGCCTTGGTGC	oVP676 rRNA depletion mix for Complex samples
oVP676_Bcomp_41	AACCTTCATCGTCGAGAGGAGAATAATCCAGACCATCAGT	oVP676 rRNA depletion mix for Complex samples
oVP676_Bcomp_42	AGTGGTCAAGCTATTAAGGGCACATGGGGGATGTCTTGGC	oVP676 rRNA depletion mix for Complex samples
oVP676_Bcomp_43	GGACAAGYGAATAAGTGCACATGGTGGATGCCTTGGCGAT	oVP676 rRNA depletion mix for Complex samples
oVP676_Bcomp_44	TCGCCATTTAAAGTGGTACGCGAGCTGGGTTYAGAACGTC	oVP676 rRNA depletion mix for Complex samples
oVP676_Bcomp_45	TATTTAAGGGCGTACGAAGGATGCCTTAGCACTACCAGGC	oVP676 rRNA depletion mix for Complex samples
oVP676_Bcomp_46	ACTCAAAGGGTTTGATCCTGGCTCAGAATGAACGTTGGCG	oVP676 rRNA depletion mix for Complex samples
oVP676_Bcomp_47	GGGTCAAGTGAATAAGAGCACGTGGTGGATGCCTTGGCAA	oVP676 rRNA depletion mix for Complex samples
oVP676_Bcomp_48	TGGGCTAGGGGTCCTACCAGATTACCAAACCCAATCAAAC	oVP676 rRNA depletion mix for Complex samples
oVP676_Bcomp_49	TGGCACAGGCCAGGGGGTAGCGACTGTTTATCAATAACAC	oVP676 rRNA depletion mix for Complex samples
oVP676_Bcomp_50	AACCTTCATAGTCGAAAGGAGAACAATCCAGACCATCAGT	oVP676 rRNA depletion mix for Complex samples
oVP676_Bcomp_51	CAATTGAAGAGTTTGATCCTGGCTCAGAATGAACGTTGGC	oVP676 rRNA depletion mix for Complex samples
oVP676_Bcomp_52	TTTGAAGGGTTTGATCCTGGCTCAGAACGAACGTTGGCGG	oVP676 rRNA depletion mix for Complex samples
oVP676_Bcomp_53	GGAATCGCCATCGCTCATAGGACAAAAGGTACGCTAGGGA	oVP676 rRNA depletion mix for Complex samples
oVP676_Bcomp_54	TATAAGGGGTGACTAGCAAGAGGCCACAGATAAGAGTGTC	oVP676 rRNA depletion mix for Complex samples
oVP676_Bcomp_55	GCATAAGGGCTTCTGACGGATGCCTTGGCTCTGAGAGGCG	oVP676 rRNA depletion mix for Complex samples
oVP676_Bcomp_56	GAAGGTCCCAAGGGTTCGGCTGTTCGTTGATTAAAGTGGT	oVP676 rRNA depletion mix for Complex samples
oVP676_Bcomp_57	TCGCCGGTTAAAGTGGCACATGAGCTGGGTTCAGAACGTC	oVP676 rRNA depletion mix for Complex samples
oVP676_Bcomp_58	TCAAGCGAATAAGAGCACATGGTGGATGCCTTGGCAATGA	oVP676 rRNA depletion mix for Complex samples
oVP676_Bcomp_59	TAGGGGAGTGAAATAGTAACTGAAATCAATTGCTAACAAGTCAGTGGGAG	oVP676 rRNA depletion mix for Complex samples
oVP676_Bcomp_60	CACAGATGCGGCGCGGTTTGGCACCTCGATGTCGGCTCAT	oVP676 rRNA depletion mix for Complex samples
oVP676_Bcomp_61	GCTAACATCCAGCTCGATGACGGTACCCCTTTAGCAAGCA	oVP676 rRNA depletion mix for Complex samples
oVP676_Bcomp_62	ACAAGTGAATAAGTGCACATGGTGGATGCCTTGGCGATAT	oVP676 rRNA depletion mix for Complex samples
oVP676_Bcomp_63	TTTGACGTTACCGACAGAATAAGCACCGGCTAACTCTGTG	oVP676 rRNA depletion mix for Complex samples
oVP676_Bcomp_64	GAGACTTGCTAACGGGTGCGTAACGCGTATGCAATCTACC	oVP676 rRNA depletion mix for Complex samples
oVP676_Bcomp_65	TTAAAGCGAATAAGGGCGCATGGTGGATGCCTTGGGTCTG	oVP676 rRNA depletion mix for Complex samples
oVP676_Bcomp_66	GCTAATACCCAGTGCGATGACGGTACCTCTTTAGCAAGCA	oVP676 rRNA depletion mix for Complex samples
oVP676_Bcomp_67	TTACCAAACCATTGCAAACTCCGAATACCGATGAGTGCGA	oVP676 rRNA depletion mix for Complex samples
oVP676_Bcomp_68	CAACAAGGGCGTTTGGCGGATGCCTTGGCACTGAGAGGCG	oVP676 rRNA depletion mix for Complex samples
oVP676_Bcomp_69	AATTGAAGAGTTTGATCATGGCTCAGATTGAACGCTGGCG	oVP676 rRNA depletion mix for Complex samples
oVP676_Bcomp_70	TTTAACTGGAGAGTTTGATCCTGGCTCAGAACGAACGTTA	oVP676 rRNA depletion mix for Complex samples
oVP676_Bcomp_71	TAAAGCGAATAAGGGCGCATGGTGGATGCCTAGGCTCTAG	oVP676 rRNA depletion mix for Complex samples
oVP676_Bcomp_72	GAAAATGTGGGGGATGAGGTGTGGATAGGAGTGAAAGGCT	oVP676 rRNA depletion mix for Complex samples
oVP676_Bcomp_73	TACTGAACTTAATTAAACTCCGAATACCGCAGAGTGAAGCTCGGCAGTCA	oVP676 rRNA depletion mix for Complex samples
oVP676_Bcomp_74	TCGCCATTTAAAGWGGTACGTGAGCTGGGTTTAAAACGTC	oVP676 rRNA depletion mix for Complex samples
oVP676_Bcomp_75	CTGACTTAACCCGGAGAGGAAGCAGTGGCTAACTCTGTGC	oVP676 rRNA depletion mix for Complex samples
oVP676_Bcomp_76	GTAACACCGCCTGGAGGACCGAACTCACCACAGTTGAAAA	oVP676 rRNA depletion mix for Complex samples
oVP676_Bcomp_77	TGTTCGGAGAGTTTGATTCTGGCTCAGAACGAACGCTGGC	oVP676 rRNA depletion mix for Complex samples
oVP676_Bcomp_78	TCAGGATGAACGCTAGCGGCAGGCTTAATACATGCAAGTC	oVP676 rRNA depletion mix for Complex samples
oVP676_Bcomp_79	GTGACGTTACTCGCAGAAGAAGCACCGGCTAACTCCGTGC	oVP676 rRNA depletion mix for Complex samples
oVP676_Bcomp_80	AATGATTGAAAGCCTGATGGTGCGACGCCGCGTGAGGGAT	oVP676 rRNA depletion mix for Complex samples
oVP676_Bcomp_81	TTGACAATATCCCTTTAGCAAGCACCGATTAACTCCGTGC	oVP676 rRNA depletion mix for Complex samples
oVP676_Bcomp_82	TGGCATCATTTGATTATTAAAGTTCCAACGGTAAAAGATGAGTATGCGTC	oVP676 rRNA depletion mix for Complex samples
oVP676_Bcomp_83	ATGGCAAAGATTGATAGTACCGCGCGGCTTCGGTTAAGTG	oVP676 rRNA depletion mix for Complex samples
oVP676_Bcomp_84	GAAGGATAATCCTCCCATGGGTTAGTCGGAACCTAAGCCG	oVP676 rRNA depletion mix for Complex samples
oVP676_Bcomp_85	ATAGGGTCAAGTGACTAAGTGCATGTGGTGGATGCCTTGG	oVP676 rRNA depletion mix for Complex samples
oVP676_Bcomp_86	CAACCTGAGAGTTTGATCCTGGCTCAGAGCGAACGCTGGC	oVP676 rRNA depletion mix for Complex samples
oVP676_Bcomp_87	ATGTGTGAGTGGTAGGGGAGCGTTCTGTAAGTCTGCGAAG	oVP676 rRNA depletion mix for Complex samples
oVP676_Bcomp_88	GTAACACACACTGGAGGACCGAACTCATTAGCGTTGAAAA	oVP676 rRNA depletion mix for Complex samples
oVP676_Bcomp_89	TACGTGTAGAGAGCTGAAGGTACCTAATGAATAAGCACCG	oVP676 rRNA depletion mix for Complex samples
oVP676_Bcomp_90	TCGCCAATTAAAGCGGTACGCGAGCTGGGTTYAAAACGTC	oVP676 rRNA depletion mix for Complex samples
oVP676_Bcomp_91	AAAGTGGCACGCGAGCTGGGTTCAGAACGTCGTGAGACAG	oVP676 rRNA depletion mix for Complex samples
oVP676_Bcomp_92	AAGGTGGTTATTGCGTTGGGGCTCACCTCTTACCTTTCCG	oVP676 rRNA depletion mix for Complex samples
oVP676_Bcomp_93	GAAAAATTAGGGGATGAGCTGTGGGTAGGGGTGAAAGGCT	oVP676 rRNA depletion mix for Complex samples
oVP676_Bcomp_94	TAAGCCACTTCTAACTACGTGCCAGCAGCCGCGGTAATAC	oVP676 rRNA depletion mix for Complex samples
oVP676_Bcomp_95	CGCAAGGTTTTTAAGTCAACGTTCATCGGCGTAGAGTGAG	oVP676 rRNA depletion mix for Complex samples
oVP676_Bcomp_96	ATGGTCAAGCGAATAATAGCACATGGTGGATGCCTTGGCG	oVP676 rRNA depletion mix for Complex samples
oVP676_Bcomp_97	TGACGGCGTGCCTTTTGCATAATGAGCCTACGAGTTGCTC	oVP676 rRNA depletion mix for Complex samples
oVP676_Bcomp_98	GGTAAAACTGCGTGGAGGACCGAACTCACTAATGTTGAAA	oVP676 rRNA depletion mix for Complex samples
oVP676_Bcomp_99	GAAACATTCAGCTAAAGCGAAAGCGAGTCTGAATAGGGCG	oVP676 rRNA depletion mix for Complex samples
oVP676_Bcomp_100	ATATGGGATCTGGTTTGGCACCTCGATGTCGGCTCGTCAC	oVP676 rRNA depletion mix for Complex samples
oVP676_Bcomp_101	CTCATATCGACGGAAAGGTTTGGCACCTCGATGTCGGTTC	oVP676 rRNA depletion mix for Complex samples
oVP676_Bcomp_102	CGCGCTTAATTGAAGGTACCTGGTGAATAAGCCACGGCTA	oVP676 rRNA depletion mix for Complex samples
oVP676_Bcomp_103	CTAAGTACCTGAAGGAAGAGAAAACAATTTAGTGATTGCGCAAGTAGTGG	oVP676 rRNA depletion mix for Complex samples
oVP676_Bcomp_104	ATAAGAGCACACAGGGGATGCCTTGGCTCTCAGAGGCGAT	oVP676 rRNA depletion mix for Complex samples
oVP676_Bcomp_105	CTTGAAGGGTTTGATTCTGGCTCAGAACGAACGTTGGCGG	oVP676 rRNA depletion mix for Complex samples
oVP676_Bcomp_106	GCCTTAAGGGTGTTCGGTGGATGCCTTGGCGCTGAGAGGC	oVP676 rRNA depletion mix for Complex samples
oVP676_Bcomp_107	CTTTCTCGTCTGACGGTACCAGATGAATAAGCACCGGCTA	oVP676 rRNA depletion mix for Complex samples
oVP676_Bcomp_108	ATGACGGTACCTCGAGAGGAAGCACCGGCTAACTCTGTGC	oVP676 rRNA depletion mix for Complex samples
oVP676_Bcomp_109	AAACTGCGTGGAGGACCGAACCCACTTAAATTGAAAACCG	oVP676 rRNA depletion mix for Complex samples
oVP676_Bcomp_110	TTTTCATACCAAGAGACCGGTACACGGGTGCGTAACGCGT	oVP676 rRNA depletion mix for Complex samples
oVP676_Bcomp_111	ATTAAGGGCGCATGGGGGATACCTAGGCTCTCAGAGGCGA	oVP676 rRNA depletion mix for Complex samples
oVP676_Bcomp_112	AGAAGCACCAACTAACTCCGTGCCAGCAGCCGCGGTAATA	oVP676 rRNA depletion mix for Complex samples
oVP676_Bcomp_113	GTCTTAAGGGCATTTGGTGGATGCCTTGGCGCGCAGAGGC	oVP676 rRNA depletion mix for Complex samples
oVP676_Bcomp_114	TTGACGGTACCTTGAGAAGAAGCACCGGCTAACTCTGTGC	oVP676 rRNA depletion mix for Complex samples
oVP676_Bcomp_115	AGATATGTCACAGAACACCGATTGCGAAGGCAGCTCACTA	oVP676 rRNA depletion mix for Complex samples
oVP676_Bcomp_116	AGCAGGTCCCAAGGGTTTGGCTGTTCGCCAATTAAAGCGG	oVP676 rRNA depletion mix for Complex samples
oVP676_Bcomp_117	TACCAAACCCTGACAAACTCCGAATGCTAATAAATATCTGCGGCAGTGAG	oVP676 rRNA depletion mix for Complex samples
oVP676_Bcomp_118	GACGATGATGACGGTACCCGCAGAATAAGCCCCGGCTAAC	oVP676 rRNA depletion mix for Complex samples
oVP676_Bcomp_119	TTAAACGAGAGTTTGATCCCGGCTCAGAATCAACGCTGGC	oVP676 rRNA depletion mix for Complex samples
oVP676_Bcomp_120	TTGAGTGGATCTGATTCTAGTACGAGAGGACCGAATTGGA	oVP676 rRNA depletion mix for Complex samples
oVP676_Bcomp_121	TAGGTTATAAGGGTTCTGTTCGCCCATTAAAGCGGTA	oVP676 rRNA depletion mix for Complex samples
oVP676_Bcomp_122	GGGTGCATGAAGTTGGAATCGCTAGTAATCGCGGATCAGC	oVP676 rRNA depletion mix for Complex samples
oVP676_Bcomp_123	TCGCCGATTAAAGTGGCACGTGAACTGGGTTCAGAACGTC	oVP676 rRNA depletion mix for Complex samples
oVP676_Bcomp_124	TTCTGGTTATTGCGATGGAGGGACGGAGAAGGCTAGGCCA	oVP676 rRNA depletion mix for Complex samples
oVP676_Bcomp_125	CTATTGTGCGTGAAGTCGGAATCGCTAGTAATCGTGGATC	oVP676 rRNA depletion mix for Complex samples
oVP676_Bcomp_126	TCTTAGAGGGACAAGTGGCGTTCAATCACCCGAGATTGAG	oVP676 rRNA depletion mix for Complex samples
oVP676_Bcomp_127	TGCATGGCTGTCGTCAGCTCGTGCCGTGAGGTGGATTT	oVP676 rRNA depletion mix for Complex samples
oVP676_Bcomp_128	GCAAGGCGAAGGTTTGAATCGAAGCCCCGGTAAACGGCGG	oVP676 rRNA depletion mix for Complex samples
oVP676_Bcomp_129	GGCAAATWAGCTTTGATCCGGAGATTTCYGAATGGGGAAA	oVP676 rRNA depletion mix for Complex samples
oVP676_Bcomp_130	GTAAGAGACGCTATTACTCACAGATTTCCGAATGGGGAAACCCACCCGAG	oVP676 rRNA depletion mix for Complex samples
oVP676_Bcomp_131	GCAAACAGACTTTGATCCGGAGATSTCTGAATGGGGGAAC	oVP676 rRNA depletion mix for Complex samples
oVP676_Bcomp_132	GAGCGGCGCTTTAGCTTTGATCCGGAGATTTCCGAATGG	oVP676 rRNA depletion mix for Complex samples
oVP676_Bcomp_133	CAAACRMRCTTTGATCCGCAGATTTCCGAATGGGGAAACC	oVP676 rRNA depletion mix for Complex samples
oVP676_Bcomp_134	GGCAAACAACCTGTGATCCGGAGATGTCCGAATGGGGCAA	oVP676 rRNA depletion mix for Complex samples
oVP676_Bcomp_135	CAAATTAGCTTTGATCCGGAGATTTCCGAATGGGGAAACC	oVP676 rRNA depletion mix for Complex samples
oVP676_Bcomp_136	CTGGCTATTAGCTTTGATCCGGAGATTTATCCGAATGGGGA	oVP676 rRNA depletion mix for Complex samples
oVP676_Bcomp_137	GAATTGATCCGCAGATTTCCGAATGGGGAAACCTAACTAG	oVP676 rRNA depletion mix for Complex samples
oVP676_Bcomp_138	TACAGTTTGGTTGGAGTGGCGCAAGGGAATGTAACACGTG	oVP676 rRNA depletion mix for Complex samples
oVP676_Bcomp_139	TACTTGATGACCTGGCAAACGGGTGCGGAACAACA	oVP676 rRNA depletion mix for Complex samples
oVP676_Bcomp_140	GGCGGCGAGTGGCGAACGGGTGAGTAATACATCGGAACGT	oVP676 rRNA depletion mix for Complex samples
oVP676_Bcomp_141	TAGCTATTGATCCGTAGATGTCCGAATGGGGCAATAAGT	oVP676 rRNA depletion mix for Complex samples
oVP676_Bcomp_142	TGAGACCGGGCATCGGGTGCGTAACGCGTATATAATCTGC	oVP676 rRNA depletion mix for Complex samples
oVP676_Bcomp_143	GAATTGATCCGTAGATTTCTGAATGGGGAAACCTGGCTAG	oVP676 rRNA depletion mix for Complex samples
oVP676_Bcomp_144	GACCGGCAAACGGGTGCGGAACACGTACACAACCTTCCAA	oVP676 rRNA depletion mix for Complex samples
oVP676_Bcomp_145	GGCAAACAAGCTTTGATCCGCAGATATCCGAATGGGGAAA	oVP676 rRNA depletion mix for Complex samples
oVP676_Bcomp_146	CGGCGAGTGGCGAACGGGTGAGTAATATATCGGAACGTAC	oVP676 rRNA depletion mix for Complex samples
oVP676_Bcomp_147	CACACAAGCATAATATCCCGAGATTTCCGAATGGGACAAC	oVP676 rRNA depletion mix for Complex samples
oVP676_Bcomp_148	CATTGACCATAGATGTCCGAATGGGGCAACCCAGACAGG	oVP676 rRNA depletion mix for Complex samples
oVP676_Bcomp_149	GGGTTCAAACCTTAGTACGAGAGGACCGGGTTTGACGCAC	oVP676 rRNA depletion mix for Complex samples
oVP676_Bcomp_150	TCGACTAGGCCTCGATCCGTAGATGTCCGAATGGGGAAAC	oVP676 rRNA depletion mix for Complex samples
oVP676_Bcomp_151	GAGCCGCAAGCAGGCTGTGATCCGTGGATTTCCGAATGGG	oVP676 rRNA depletion mix for Complex samples
oVP676_Bcomp_152	CAAATAAGCATTGATCCGGAGATTTCTGAATGGGGAAACC	oVP676 rRNA depletion mix for Complex samples
oVP676_Bcomp_153	WAGAGAATCGGAGCTCGGGTGCGTAACGCGTATAATCTA	oVP676 rRNA depletion mix for Complex samples
oVP676_Bcomp_154	CATGAGTAATCTTAAAGGTATGGGTGAAAAGCCCCCTCGCCGT	oVP676 rRNA depletion mix for Complex samples
oVP676_Bcomp_155	GCACACAAGCATTATATCCCTGGATTTCCGAATGGGTCAA	oVP676 rRNA depletion mix for Complex samples
oVP676_Bcomp_156	GCACACAAGCGTTACATCCTTAGATTTCCGAATGGGACAA	oVP676 rRNA depletion mix for Complex samples
oVP676_Bcomp_157	TACCCCATAGTAAATTAGAAAGGCATCTTTTTAATTTTAAAGATTTATCACTTGAAGATGGC	oVP676 rRNA depletion mix for Complex samples
oVP676_Bcomp_158	CACGTGACCAATGCGGAAAGATCAAGGTGACTTGTTAGCT	oVP676 rRNA depletion mix for Complex samples
oVP676_Bcomp_159	GCAAACAGACTTTGATCCGGAGATGTCCGAATGGGGAAAC	oVP676 rRNA depletion mix for Complex samples
oVP676_Bcomp_160	GAGGAGCTGTTCATAGTACGAGAGGACCTGAACGGACGCA	oVP676 rRNA depletion mix for Complex samples
oVP676_Bcomp_161	TGCCTCAAGTATTACCGTTGGGGGTAGAGCACTGTTTTGG	oVP676 rRNA depletion mix for Complex samples
oVP676_Bcomp_162	GGGTGCGGAACACGTACGCAACCTTCCTTCAAATGGGGGA	oVP676 rRNA depletion mix for Complex samples
oVP676_Bcomp_163	GGTTTAAAGGGTGCGTAGGCGGCTTATTAAGTCAGTGGTG	oVP676 rRNA depletion mix for Complex samples
oVP676_Bcomp_164	TGGCGAACGGCGGAGTAATACATAAGCAACGTGCCCCGAA	oVP676 rRNA depletion mix for Complex samples
oVP676_Bcomp_165	CATAGTATATTGGAGTGGCATCACTTTGATATTAAAGATTTATCACTTGAAGATGGCTGTGC	oVP676 rRNA depletion mix for Complex samples
oVP676_Bcomp_166	TTAAAGTGGCACGCGAGCTGGGTTCAGAACGTCGTGAGAC	oVP676 rRNA depletion mix for Complex samples
oVP676_Bcomp_167	CCTTTGTACCGAAGATTTCCGAATGGGGAAACATACCTTT	oVP676 rRNA depletion mix for Complex samples
oVP676_Bcomp_168	CTAACAGGCATTGATCCGGAGATCTCCGAATCGGGCAACC	oVP676 rRNA depletion mix for Complex samples
oVP676_Bcomp_169	TAGATACCCTGGTAGTCCACACTGTAAACGTTGATTACTCGCTGTGTGCG	oVP676 rRNA depletion mix for Complex samples
oVP676_Bcomp_170	TACCTGGCGGCGACCGGCAAACGGGTGAGGAACAACA	oVP676 rRNA depletion mix for Complex samples
oVP676_Bcomp_171	GCTGACGAGTGGCGAACGGGTGAGTAATATATCGGAACGT	oVP676 rRNA depletion mix for Complex samples
oVP676_Bcomp_172	CAGCGTATTGTGTTTTTCAATGGGGGTAGAGCACTGAATG	oVP676 rRNA depletion mix for Complex samples
oVP676_Bcomp_173	AAGTGTTGATCCTGAGATCCCCGAATGGAGAAATCCTATC	oVP676 rRNA depletion mix for Complex samples
oVP676_Bcomp_174	AACCAGTACCGTGAGGGAAAGGCGAAAAGAACCCCGGGAG	oVP676 rRNA depletion mix for Complex samples
oVP676_Bcomp_175	AAGTCGAACGAGAAGCCCTTCGGGGTGGAAAGTGGCGCAC	oVP676 rRNA depletion mix for Complex samples
oVP676_Bcomp_176	GGTAAAGCGGCGCACGGGTGAGTAACAATAAGGTAATCTR	oVP676 rRNA depletion mix for Complex samples
oVP676_Bcomp_177	TAGATACCCTGGTAGTCCACGCTGTAAACGATGGGTGCTA	oVP676 rRNA depletion mix for Complex samples
oVP676_Bcomp_178	GGAGGCGCGAGCACCCTTTGATCCGGCTATCTCCGAATGG	oVP676 rRNA depletion mix for Complex samples
oVP676_Bcomp_179	GCAGAGATGCGTAGCTGATGGGAAACAGGTCAATATTCCT	oVP676 rRNA depletion mix for Complex samples
oVP676_Bcomp_180	GGGTTCATTCTCTAGTACGAGAGGACCGAGAATGACGAAC	oVP676 rRNA depletion mix for Complex samples
oVP676_Bcomp_181	GTGCGGAACACGTACACAACCTTCCTTTTAGTGGAGCATA	oVP676 rRNA depletion mix for Complex samples
oVP676_Bcomp_182	GGGCGTAAAGCGCGCGTAGGCGGCAAGGCAAGTTGGATGT	oVP676 rRNA depletion mix for Complex samples
oVP676_Bcomp_183	TAGGGTCGATCGATTTCCACGGGGGGTAGAGCACTGAATG	oVP676 rRNA depletion mix for Complex samples
oVP676_Bcomp_184	AAAGTGGCACGCGAGCTGGGTTCAGACCAATGTGAGCCAG	oVP676 rRNA depletion mix for Complex samples
oVP676_Bcomp_185	GGATCTGATTCTAGTACGAGAGGACCGAATTGGACAAACC	oVP676 rRNA depletion mix for Complex samples
oVP676_Bcomp_186	TACCTGCTGATGACCGGCAAACGGGTGCGGAACACGTACA	oVP676 rRNA depletion mix for Complex samples
oVP676_Bcomp_187	TAGATACCCTGGTAGTCCACGCCCTAAACTATGGATACTC	oVP676 rRNA depletion mix for Complex samples
oVP676_Bcomp_188	GACATAGCTGGTTCTCCGCGAAAACTATTTAGGTAGTGCC	oVP676 rRNA depletion mix for Complex samples
oVP676_Bcomp_189	GGCAAACGAGCTTTGATCCGCAGATGTCCGAATGGGGAAA	oVP676 rRNA depletion mix for Complex samples
oVP676_Bcomp_190	GGATTCACTGGGTTTAAAGGGAGCGTAGGTGGGTTGATAA	oVP676 rRNA depletion mix for Complex samples
oVP676_Bcomp_191	TTATGGGCTTCACCGCCTACCAAACCCTAATAAACTCCGA	oVP676 rRNA depletion mix for Complex samples
oVP676_Bcomp_192	AAGGGCAGCGAAACCGCAAGGTTTAGCGAATCCCAAAAAG	oVP676 rRNA depletion mix for Complex samples
oVP676_Bcomp_193	TGGCAACAAGCTTTGATCCGGCAATATCCGAATGGGGAAA	oVP676 rRNA depletion mix for Complex samples
oVP676_Bcomp_194	CGAACGCGGATTAGCCCAAACCAATGTTGTTACGGCAATG	oVP676 rRNA depletion mix for Complex samples
oVP676_Bcomp_195	GCAAACAGACTGTGATCCAGAGATCTCTGAATGGGGGAAC	oVP676 rRNA depletion mix for Complex samples
oVP676_Bcomp_196	GTCTGGGTGAGTAACACGTGGGAACCTACCTTCTATTACG	oVP676 rRNA depletion mix for Complex samples
oVP676_Bcomp_197	TGAACCAGCCATGCCGCGTGGAGGATGAAGGTCCTCTGGA	oVP676 rRNA depletion mix for Complex samples
oVP676_Bcomp_198	TGCCTCAAGTATTACCGTCGGGGGTAGAGCACTGTTATGG	oVP676 rRNA depletion mix for Complex samples
oVP676_Bcomp_199	CGAATTGATCCGTAGATACCTGAATGGGGCAAGGCACTAT	oVP676 rRNA depletion mix for Complex samples
oVP676_Bcomp_200	AAAGTGGCACTATAGCTGGGTTCAGAACGTCGCGAGACAG	oVP676 rRNA depletion mix for Complex samples
oVP676_Bcomp_201	AATCTGGATGCTTAACTCGGAAACTGCCGTTGATACTATC	oVP676 rRNA depletion mix for Complex samples
oVP676_Bcomp_202	GATATAAAGCGCGTGTAGGCGGTCTGTTAAGTCTGATGTG	oVP676 rRNA depletion mix for Complex samples
oVP676_Bcomp_203	GGGTGCGGAACACGTACGCAACTTACCCTTGTCTGGGGCA	oVP676 rRNA depletion mix for Complex samples
oVP676_Bcomp_204	GGTGGCGAGTGGCGAACGGGTGAGTAATATATCGGAACGT	oVP676 rRNA depletion mix for Complex samples
oVP676_Bcomp_205	TGGAGGAGCGGCAAACGGGGTAGTAAGGCATCGGAACGTA	oVP676 rRNA depletion mix for Complex samples
oVP676_Bcomp_206	CAGGCGGTTTGTTAAGTCAGATGTGAAATCCCCGGGCTCA	oVP676 rRNA depletion mix for Complex samples
oVP676_Bcomp_207	GAGATTTGATCCGTAAATGTCTGAATGGGGCAACCTGGTA	oVP676 rRNA depletion mix for Complex samples
oVP676_Bcomp_208	GGGCGTAAAGATAGTGTAGGCGGCGTGACAAGTCGGGTGT	oVP676 rRNA depletion mix for Complex samples
oVP676_Bcomp_209	GGGCGTAAAGCGCGTGTAGGCGGCCTAGCAAGTCGGATGT	oVP676 rRNA depletion mix for Complex samples
oVP676_Bcomp_210	ATAGAACCTGAAACCGTACGCCTACAAGGTATCGGAGCCA	oVP676 rRNA depletion mix for Complex samples
oVP676_Bcomp_211	TAGATACCCTGGTAGTCCACGCTGTAAACGATGGATACTA	oVP676 rRNA depletion mix for Complex samples
oVP676_rP2_B4	SATAGCTGGTTCTCCSCGAAARCTATTTAGGTAGYGCCTC	oVP676 rRNA depletion mix for Complex samples
oVP676_rP2_B19	AACTCTCGTTAAGGAACTCGGCAAAATGACCCCGTAACTT	oVP676 rRNA depletion mix for Complex samples
oVP676_rP2_B28	TTCATATCCGGGAGTCAGACGATGAGTGATAAGATCCACC	oVP676 rRNA depletion mix for Complex samples
oVP676_rP2_B30	CGGATAAAAGTTACTCTAGGGATAACAGGCTGATCTCCGC	oVP676 rRNA depletion mix for Complex samples
oVP676_rP2_B32	TGAAATTATATTTTCGGTGAAGATGCGGACTACCCGCGAC	oVP676 rRNA depletion mix for Complex samples
oVP676_rP2_B36	AAACTCCGAATGCCATCGATTTATACTCAGGAGTCAGACG	oVP676 rRNA depletion mix for Complex samples
oVP676_rP2_B37	TACTGTAGCTTGATATTGAGTGTTTGTACTGCTTGTACAG	oVP676 rRNA depletion mix for Complex samples
oVP676_rP2_B42	ATGTCGGCTCATCACATCCTGGGGCTGAAGTAGGTCCCAA	oVP676 rRNA depletion mix for Complex samples
oVP676_rP2_B44	CAGGTCTTGACATACTATGCAAATCTAAGAGATTAGACGT	oVP676 rRNA depletion mix for Complex samples
oVP676_rP1_B05	AATTGAAGAGTTTGATCATGGCTCAGATTGAACGCTGGCG	oVP676 rRNA depletion mix for Complex samples
oVP676_rP1_B08	GTGGGCACTCGAAGATACGGATTCTTAACGTCGCTTGACG	oVP676 rRNA depletion mix for Complex samples
oVP676_rP1_B12	YRGACAGAAAGACCCTATGAAGCTTTACTGYAGCTTSGMM	oVP676 rRNA depletion mix for Complex samples
oVP676_rP1_B14	ATTTTATATGAGAGTTTGATCCTGGCTCAGCTTGAACGCC	oVP676 rRNA depletion mix for Complex samples
oVP676_rP1_B15	AACTCTCGTTAAGGAACTCGGCAAAATGACCCCGTAACTT	oVP676 rRNA depletion mix for Complex samples
oVP676_rP1_B16	CTTTCATGAGAGTTTGATCCTGGCTCAGGACGAACGCTGG	oVP676 rRNA depletion mix for Complex samples
oVP676_rP1_B24	TTGATTACTTGACTAGTGAATACATAGCTAGCAAGAGGTA	oVP676 rRNA depletion mix for Complex samples
oVP676_rP1_B33	CAACCCAGCAGTTTTAATCAACTGTTACCACTAGATGAAT	oVP676 rRNA depletion mix for Complex samples
oVP676_rP1_B44	CTAGAATTCTAACTTGTTCCCGTTATCCAGYAGAAGGACA	oVP676 rRNA depletion mix for Complex samples
oVP676_rP1_B45	CTTGAGTAGCGAAAATATGGGTGAGAATCGTATACCCCGA	oVP676 rRNA depletion mix for Complex samples
oVP676_rP1_B48	CAACCCAAGTGAACTACCCGCTGAATAAAATAGGCTCAAG	oVP676 rRNA depletion mix for Complex samples
oVP676_rP1_B49	GACGAAAGCTAGGGTAGCGAAAGGGATTAGATACCCCTGT	oVP676 rRNA depletion mix for Complex samples
oVP676_rP1_B59	TGGTTATATGAACCGCATGATTCAAACATAAAAGGTGGCT	oVP676 rRNA depletion mix for Complex samples

## Sheet: Supplementary Table 2
Supplementary Table 2. Summary of samples and libraries analyzed in this study.
Name	Source	Species	Condition	Biological replicates	Protocol
bamy_cam	Liquid culture of Bacillus amyloliquefaciens.	Bacillus amyloliquefaciens	100µg/ml Chloramphenicol for 5 minutes at 37˚C	2	Standard 5PSeq,
bamy_ctr	Liquid culture of Bacillus amyloliquefaciens.	Bacillus amyloliquefaciens	Untreated	3	Standard 5PSeq
bamy_frag	Liquid culture of Bacillus amyloliquefaciens.	Bacillus amyloliquefaciens	Untreated	3	random fragmented ( 5PSeq)
ecol_cam	Liquid culture of DH5α (Invitrogen cat-no.18265017)	Escherichia coli	100µg/ml Chloramphenicol for 5 minutes at 37˚C	3	Standard 5PSeq
ecol_ctr1	Liquid culture of DH5α (Invitrogen cat-no.18265017)	Escherichia coli	Untreated	3	Standard 5PSeq
ecol_frag	Liquid culture of DH5α (Invitrogen cat-no.18265017)	Escherichia coli	Untreated	3	random fragmented ( 5PSeq)
lpla_cam	Liquid culture of Lactobacillus plantarum (ATCC 8014)	Lactobacillus plantarum	100µg/ml Chloramphenicol for 5 minutes at 37˚C	1	Standard 5PSeq
lpla_ctr	Liquid culture of Lactobacillus plantarum (ATCC 8014)	Lactobacillus plantarum	Untreated	5	Standard 5PSeq
lpla_frag	Liquid culture of Lactobacillus plantarum (ATCC 8014)	Lactobacillus plantarum	Untreated	2	random fragmented ( 5PSeq)
lpla_hs	Liquid culture of Lactobacillus plantarum (ATCC 8014)	Lactobacillus plantarum	Heat shock at 60˚C for 15 minutes	2	Standard 5PSeq
lpla_mup	Liquid culture of Lactobacillus plantarum (ATCC 8014)	Lactobacillus plantarum	65µg/ml Mupirocin for 10 minutes at 37˚C	3	Standard 5PSeq
lpla_starv	Liquid culture of Lactobacillus plantarum (ATCC 8014)	Lactobacillus plantarum	Low nutrient: switch from rich media to low nutrient media using 0.5xLB for 15 minutes	3	Standard 5PSeq
lpla_stat	Liquid culture of Lactobacillus plantarum (ATCC 8014)	Lactobacillus plantarum	Stationary growth phase 27hours post-inoculation	3	Standard 5PSeq
lreu_cam	Liquid culture of Lactobacillus reuteri (DSM17938)	Lactobacillus reuteri	100µg/ml Chloramphenicol incubated for 5 minutes at 37˚C	3	Standard 5PSeq
lreu_ctr	Liquid culture of Lactobacillus reuteri (DSM17938)	Lactobacillus reuteri	Untreated	2	Standard 5PSeq
lreu_frag	Liquid culture of Lactobacillus reuteri (DSM17938)	Lactobacillus reuteri	Untreated	2	Standard 5PSeq
lreu_mup	Liquid culture of Lactobacillus reuteri (DSM17938)	Lactobacillus reuteri	65µg/ml Mupirocin incubated for 10 minutes at 37˚C	3	Standard 5PSeq
lreu-100x-lpla-1x_ctr-mup	Individual Liquid culture of Lactobacillus plantarum (ATCC 8014) and Lactobacillus reuteri (DSM17938)	Lactobacillus reuteri, Lactobacillus plantarum	Untreated/65µg/ml Mupirocin incubated for 5 minutes at 37˚C	1 (1:100)	Standard 5PSeq
lreu-10x-lpla-1x_ctr-mup	Individual Liquid culture of Lactobacillus plantarum (ATCC 8014) and Lactobacillus reuteri (DSM17938)	Lactobacillus reuteri, Lactobacillus plantarum	Untreated/65µg/ml Mupirocin incubated for 5 minutes at 37˚	1 (1:10)	Standard 5PSeq
lreu-1x-lpla-1x_ctr-mup	Individual Liquid culture of Lactobacillus plantarum (ATCC 8014) and Lactobacillus reuteri (DSM17938)	Lactobacillus reuteri, Lactobacillus plantarum	Untreated/65µg/ml Mupirocin incubated for 5 minutes at 37˚	1 (1:1)	Standard 5PSeq
lreu-10000x-lpla-1x_ctr-mup	Individual Liquid culture of Lactobacillus plantarum (ATCC 8014) and Lactobacillus reuteri (DSM17938)	Lactobacillus reuteri, Lactobacillus plantarum	Untreated/65µg/ml Mupirocin incubated for 5 minutes at 37˚	1 (1:10000)	Standard 5PSeq, RNA rP5_RND oligo for RNA ligation
lreu-1000x-lpla-1x_ctr-mup	Individual Liquid culture of Lactobacillus plantarum (ATCC 8014) and Lactobacillus reuteri (DSM17938)	Lactobacillus reuteri, Lactobacillus plantarum	Untreated/65µg/ml Mupirocin incubated for 5 minutes at 37˚	1 (1:1000)	Standard 5PSeq, RNA rP5_RND oligo for RNA ligation
bsub-str168_ctr	Liquid culture of Bacillus subtilis 168 trpC2.	Bacillus subtilis	Untreated	3	HT-5PSeq
bsub-str168_cam	Liquid culture of Bacillus subtilis 168 trpC2.	Bacillus subtilis	100µg/ml Chloramphenicol incubated for 5 minutes at 37˚C	3	HT-5PSeq
bsub-str168_frag	Liquid culture of Bacillus subtilis 168 trpC2.	Bacillus subtilis	Untreated	3	HT-5PSeq
bsub-str168_ctr	Liquid culture of Bacillus subtilis 168 trpC2.	Bacillus subtilis	Untreated	3	HT-5PSeq
bsub-str168_saltstress	Liquid culture of Bacillus subtilis 168 trpC2.	Bacillus subtilis	Salt stress, 1M NaCl for 10 minutes	3	HT-5PSeq
bsub-str168_stat-24	Liquid culture of Bacillus subtilis 168 trpC2.	Bacillus subtilis	Stationary growth phase 24 hours post-inoculation	3	HT-5PSeq
bsub-str168_stat-48	Liquid culture of Bacillus subtilis 168 trpC2.	Bacillus subtilis	Stationary growth phase 48 hours post-inoculation	3	HT-5PSeq
bsub-str168_stat-d8	Liquid culture of Bacillus subtilis 168 trpC2.	Bacillus subtilis	Stationary growth phase 8 days post-inoculation	3	HT-5PSeq
Monosome fraction bsub-str168_cam	Liquid culture of Bacillus subtilis 168 trpC2.	Bacillus subtilis	100µg/ml Chloramphenicol for 5 minutes at 4˚C	3	HT-5PSeq
Polyribosome fraction bsub-str168_cam	Liquid culture of Bacillus subtilis 168 trpC2.	Bacillus subtilis	100µg/ml Chloramphenicol for 5 minutes at 4˚C	3	HT-5PSeq
cvib_ctr	Liquid culture of Caulobacter crescentus NA1000.	Caulobacter vibrioides	Untreated	2	Standard 5PSeq, RNA rP5_RND oligo for RNA ligation
spcc-6803_ctr	Liquid culture of Synechocystis sp. PCC6803.	Synechocystis	Untreated	2 (Technical replicates)	Standard 5PSeq, RNA rP5_RND oligo for RNA ligation
MOCKzymoBiomics	Cell sudspension containing mixture of ten inactivated microorganisms (ZymoBIOMICS Microbial Community Standard, cat-no D6300, lot-no ZRC 190633) .	Bacillus subtilis, Listeria monocytogenes, Staphylococcus aureus, Enterococcus faecalis, Lactobacillus fermentum, Salmonella enterica, Escherichia coli, Pseudomonas aeruginosa,	N/A	3 (Technical Replicates)	Standard 5PSeq, HT-5PSeq
comp_ctr	Compost collected in Sundbyberg, Stockholm	Compost	Untreated	2 (Technical replicates)	HT-5PSeq
Fecal_sample	Patient	Fecal Microbes	Untreated	2 (Technical replicates)	HT-5PSeq, using Ribozero rRNA Removal Kit REF MRZ11124C
Vaginal_swab1	Patient_1	Vaginal Microbes	Untreated	1	Standard 5PSeq, RNA rP5_RND oligo for RNA ligation
Vaginal_swab2	Patient_2	Vaginal Microbes	Untreated	1	Standard 5PSeq, RNA rP5_RND oligo for RNA ligation
Vaginal_swab3	Patient_3	Vaginal Microbes	Untreated	1	Standard 5PSeq, RNA rP5_RND oligo for RNA ligation
Vaginal_swab4	Patient_4	Vaginal Microbes	Untreated	1	Standard 5PSeq, RNA rP5_RND oligo for RNA ligation
Vaginal_swab5	Patient_5	Vaginal Microbes	Untreated	1	Standard 5PSeq, RNA rP5_RND oligo for RNA ligation
Vaginal_swab6	Patient_6	Vaginal Microbes	Untreated	1	Standard 5PSeq, RNA rP5_RND oligo for RNA ligation
Vaginal_swab7	Patient_7	Vaginal Microbes	Untreated	1	Standard 5PSeq, RNA rP5_RND oligo for RNA ligation
Vaginal_swab8	Patient_8	Vaginal Microbes	Untreated	1	Standard 5PSeq, RNA rP5_RND oligo for RNA ligation
Fecal_cultureB	Patient_1	Fecal Microbes	Untreated t0	1	HT-5PSeq, using PAN-Prokaryote Ribopool ( sitoolsbiotech REF dp-K024-000003)
Fecal_cultureC	Patient_2	Fecal Microbes	Untreated t0	1	HT-5PSeq, using PAN-Prokaryote Ribopool ( sitoolsbiotech REF dp-K024-000003)
Fecal_cultureB	Patient_1	Fecal Microbes	CAM t5min	1	HT-5PSeq, using PAN-Prokaryote Ribopool ( sitoolsbiotech REF dp-K024-000003)
Fecal_cultureC	Patient_2	Fecal Microbes	CAM t5min	1	HT-5PSeq, using PAN-Prokaryote Ribopool ( sitoolsbiotech REF dp-K024-000003)
Fecal_cultureB	Patient_1	Fecal Microbes	MUP t5min	1	HT-5PSeq, using PAN-Prokaryote Ribopool ( sitoolsbiotech REF dp-K024-000003)
Fecal_cultureC	Patient_2	Fecal Microbes	MUP t5min	1	HT-5PSeq, using PAN-Prokaryote Ribopool ( sitoolsbiotech REF dp-K024-000003)
Fecal_cultureB	Patient_1	Fecal Microbes	DOX t5min	1	HT-5PSeq, using PAN-Prokaryote Ribopool ( sitoolsbiotech REF dp-K024-000003)
Fecal_cultureC	Patient_2	Fecal Microbes	DOX t5min	1	HT-5PSeq, using PAN-Prokaryote Ribopool ( sitoolsbiotech REF dp-K024-000003)
Fecal_cultureB	Patient_1	Fecal Microbes	ERY t5min	1	HT-5PSeq, using PAN-Prokaryote Ribopool ( sitoolsbiotech REF dp-K024-000003)
Fecal_cultureC	Patient_2	Fecal Microbes	ERY t5min	1	HT-5PSeq, using PAN-Prokaryote Ribopool ( sitoolsbiotech REF dp-K024-000003)
Fecal_cultureB	Patient_1	Fecal Microbes	CAM t30min	1	HT-5PSeq, using PAN-Prokaryote Ribopool ( sitoolsbiotech REF dp-K024-000003)
Fecal_cultureC	Patient_2	Fecal Microbes	CAM t30min	1	HT-5PSeq, using PAN-Prokaryote Ribopool ( sitoolsbiotech REF dp-K024-000003)
Fecal_cultureB	Patient_1	Fecal Microbes	MUP t30min	1	HT-5PSeq, using PAN-Prokaryote Ribopool ( sitoolsbiotech REF dp-K024-000003)
Fecal_cultureC	Patient_2	Fecal Microbes	MUP t30min	1	HT-5PSeq, using PAN-Prokaryote Ribopool ( sitoolsbiotech REF dp-K024-000003)
Fecal_cultureB	Patient_1	Fecal Microbes	DOX t30min	1	HT-5PSeq, using PAN-Prokaryote Ribopool ( sitoolsbiotech REF dp-K024-000003)
Fecal_cultureC	Patient_2	Fecal Microbes	DOX t30min	1	HT-5PSeq, using PAN-Prokaryote Ribopool ( sitoolsbiotech REF dp-K024-000003)
Fecal_cultureB	Patient_1	Fecal Microbes	ERY t30min	1	HT-5PSeq, using PAN-Prokaryote Ribopool ( sitoolsbiotech REF dp-K024-000003)
Fecal_cultureC	Patient_2	Fecal Microbes	ERY t30min	1	HT-5PSeq, using PAN-Prokaryote Ribopool ( sitoolsbiotech REF dp-K024-000003)
Fecal_cultureB	Patient_1	Fecal Microbes	Untreated t0	1	DNA-Library, whole genome sequencing (ThruPlex DNA-Seq Kit, Takara Bio USA Inc)
Fecal_cultureC	Patient_2	Fecal Microbes	Untreated t0	1	DNA-Library, whole genome sequencing (ThruPlex DNA-Seq Kit, Takara Bio USA Inc)
afin_ctr	Liquid culture of Alistipes finegoldii (DSM 17242)	Alistipes finegoldii	Untreated t0	2	HT-5PSeq
afin_mup	Liquid culture of Alistipes finegoldii (DSM 17242)	Alistipes finegoldii	MUP t10min	2	HT-5PSeq
afin_cam	Liquid culture of Alistipes finegoldii (DSM 17242)	Alistipes finegoldii	CAM t10min	2	HT-5PSeq
pcop_ctr	Liquid culture of Prevotella copri (DSM 18205)	Prevotella copri	Untreated t0	2	HT-5PSeq
pcop_mup	Liquid culture of Prevotella copri (DSM 18205)	Prevotella copri	MUP t10min	2	HT-5PSeq
pcop_cam	Liquid culture of Prevotella copri (DSM 18205)	Prevotella copri	CAM t10min	2	HT-5PSeq
pmer_ctr	Liquid culture of Parabacter merdae (DSM 19495)	Parabacter merdae	Untreated t0	2	HT-5PSeq
pmer_mup	Liquid culture of Parabacter merdae (DSM 19495)	Parabacter merdae	MUP t10min	2	HT-5PSeq
pmer_cam	Liquid culture of Parabacter merdae (DSM 19495)	Parabacter merdae	CAM t10min	2	HT-5PSeq
ptim_ctr	Liquid culture of Prevotella timonesis (DSM 22865)	Prevotella timonesis	Untreated t0	2	HT-5PSeq
ptim_mup	Liquid culture of Prevotella timonesis (DSM 22865)	Prevotella timonesis	MUP t10min	2	HT-5PSeq
ptim_cam	Liquid culture of Prevotella timonesis (DSM 22865)	Prevotella timonesis	CAM t10min	2	HT-5PSeq
bsub_ctr	Liquid culture of Bacillus subtilis 168 trpC2.	Bacillus subtilis	Untreated t0	2	HT-5PSeq
bsub_mup	Liquid culture of Bacillus subtilis 168 trpC2.	Bacillus subtilis	MUP t10min	2	HT-5PSeq
bsub_cam	Liquid culture of Bacillus subtilis 168 trpC2.	Bacillus subtilis	CAM t10min	2	HT-5PSeq
ecol_ctr	Liquid culture of DH5α (Invitrogen cat-no.18265017)	Escherichia coli	Untreated t0	2	HT-5PSeq
ecol_mup	Liquid culture of DH5α (Invitrogen cat-no.18265017)	Escherichia coli	MUP t10min	2	HT-5PSeq
ecol_cam	Liquid culture of DH5α (Invitrogen cat-no.18265017)	Escherichia coli	CAM t10min	2	HT-5PSeq
bsub-str168_ctr	Liquid culture of Bacillus subtilis 168 trpC2.	Bacillus subtilis	Untreated	2	HT-5PSeq
bsub_wt_ctr	Liquid culture of Bacillus subtilis 168 trpC2.	Bacillus subtilis	Untreated	3	HT-5PSeq
bsub_wt_hs	Liquid culture of Bacillus subtilis 168 trpC2.	Bacillus subtilis	Heat shock at 65˚C for 10 minutes	3	HT-5PSeq
bsub_rnja-del_ctr	Liquid culture of RNase JA knockout strain Bacillus subtilis 168 trpC2.	Ribonuclease J1 deletion strain (rnjA) Bacillus subtilis	Untreated	3	HT-5PSeq
bsub_rnja-del_hs	Liquid culture of RNase JA knockout strain Bacillus subtilis 168 trpC2.	Ribonuclease J1 deletion strain (rnjA) Bacillus subtilis	Heat shock at 65˚C for 10 minutes	3	HT-5PSeq
bsub_rnjb-del_ctr	Liquid culture of RNase JB knockout strain Bacillus subtilis 168 trpC2.	Ribonuclease J2 deletion strain (rnjB) Bacillus subtilis	Untreated	3	HT-5PSeq
bsub_rnjb-del_hs	Liquid culture of RNase JB knockout strain Bacillus subtilis 168 trpC2.	Ribonuclease J2 deletion strain (rnjB) Bacillus subtilis	Heat shock at 65˚C for 10 minutes	3	HT-5PSeq
bsub_rny-del_ctr	Liquid culture of RNaseY knockout strain Bacillus subtilis 168 trpC2.	Ribonuclease Y (rny) deletion strain Bacillus subtilis	Untreated	3	HT-5PSeq
bsub_rny-del_hs	Liquid culture of RNaseY knockout strain Bacillus subtilis 168 trpC2.	Ribonuclease Y (rny) deletion strain Bacillus subtilis	Heat shock at 65˚C for 10 minutes	3	HT-5PSeq
ecol-mg1655_ctr(hs)	Liquid culture of Escherichia coli str. K-12 substr. MG1655	Escherichia coli	Untreated	3	HT-5PSeq
ecol-mg1655_hs	Liquid culture of Escherichia coli str. K-12 substr. MG1655	Escherichia coli	Heat shock at 65˚C for 10 minutes	3	HT-5PSeq
ecol-mg1655_ctr(abx)	Liquid culture of Escherichia coli str. K-12 substr. MG1655	Escherichia coli	Untreated	3	HT-5PSeq
ecol-mg1655_cam	Liquid culture of Escherichia coli str. K-12 substr. MG1655	Escherichia coli	CAM t10min	3	HT-5PSeq
ecol-mg1655_mup	Liquid culture of Escherichia coli str. K-12 substr. MG1655	Escherichia coli	MUP t10min	3	HT-5PSeq
ecol_rnja-cam	Liquid culture of one shot Top10 E.coli cells transformed with pEC622 plasmid expressing RNase J1 for complementation in S.pyogenes on its native promoter.	Escherichia coli + plasmid exprssing RNaseJ1	CAM t5 min	2	Standard 5PSeq, RNA rP5_RND oligo for RNA ligation
ecol_rnja-ctr	Liquid culture of one shot Top10 E.coli cells transformed with pEC622 plasmid expressing RNase J1 for complementation in S.pyogenes on its native promoter.	Escherichia coli + plasmid exprssing RNaseJ1	Untreated	2	Standard 5PSeq, RNA rP5_RND oligo for RNA ligation

## Sheet: Supplementary Table 3
Supplementary Table 3. The log2 fold change values of the relative abundance of the reads undergoing degradation and frame protection index for each gene and Gene Ontology based gene set enrichment analysis in stress versus untreated conditions for B. subtilis (subsp. subtilis 168 trpC2), E. coli (strain MG1655) and L. plantarum.
Changes in ribosome pausing at the second nucleotide of each codon in Bacillus subtilis (subsp. subtilis 168).														Relative abundance of reads in Bacillus subtilis (subsp. subtilis 168).														Changes in ribosome pausing at the second nucleotide of each codon in Lactobacillus plantarum							Relative abundance of reads in Lactobacillus plantarum								Changes in ribosome pausing at the second nucleotide of each codon in Escherichia coli
The log2 fold change of the frame protection index (FPI) for each gene in each condition relative to the untreated samples is shown. FPI is computed as the log2 ratio of counts in the second nucleotide over the average of counts in the first and third nucleotides of each codon.														The log2 fold change of the read abundance for each gene in each condition relative to the untreated samples is shown. The fold change has been computed with DESeq2.														The log2 fold change of the frame protection index (FPI) for each gene in each condition relative to the untreated samples is shown. FPI is computed as the log2 ratio of counts in the second nucleotide over the average of counts in the first and third nucleotides of each codon.							The log2 fold change of the read abundance for each gene in each condition relative to the untreated samples is shown. The fold change has been computed with DESeq2.								The log2 fold change of the frame protection index (FPI) for each gene in each condition relative to the untreated samples is shown. FPI is computed as the log2 ratio of counts in the second nucleotide over the average of counts in the first and third nucleotides of each codon.
ID	protein	gene	cam	mup	stat24	stat48	statd8	hs	salt	rnja-	rnjb-	rny-		ID	protein	gene	cam	mup	stat24	stat48	statd8	hs	salt	rnja-	rnjb-	rny-		ID	protein	gene	hs	starv	stat		ID	protein	gene	cam	frag	starv	stat		ID	protein	gene	cam	hs	mup
BSU00010	Chromosomal replication initiator protein DnaA	dnaA dnaH BSU00010	0.0460389	0.701716	-0.611013	-0.426303	-0.563599	-0.535302	-0.62405	-1.21513	-0.489208	-1.24017		BSU00010	Chromosomal replication initiator protein DnaA	dnaA dnaH BSU00010	0.758699	-0.304499	-1.75433	-1.65106	-1.19343	-0.559202	-0.520052	-0.57341	-0.282058	-2.73216		YP_004888094.1	Chromosomal replication initiator protein DnaA	dnaA lp_0001	-0.735866	-0.778469	-0.360937		YP_004888094.1	Chromosomal replication initiator protein DnaA	dnaA lp_0001	0.0169393	0.234145	-0.472367	-1.21851		b0001	thr operon leader peptide (thr operon attenuator)	thrL b0001 JW4367	-0.433869	0.194988	0.723308
BSU00020	Beta sliding clamp (Beta clamp) (Sliding clamp) (Beta-clamp processivity factor) (DNA polymerase III beta sliding clamp subunit) (DNA polymerase III subunit beta)	dnaN dnaG BSU00020	-0.164395	-0.211783	-1.54824	-0.930298	-1.32239	-1.27375	-0.558059	-2.05963	-0.657879	-1.54486		BSU00020	Beta sliding clamp (Beta clamp) (Sliding clamp) (Beta-clamp processivity factor) (DNA polymerase III beta sliding clamp subunit) (DNA polymerase III subunit beta)	dnaN dnaG BSU00020	-0.269319	-0.559083	-1.37452	-1.79698	-1.09386	0.42412	-0.264514	-2.62785	-0.0422346	-1.93812		YP_004888095.1	Beta sliding clamp	dnaN lp_0002	-0.628699	-0.754235	-0.224781		YP_004888095.1	Beta sliding clamp	dnaN lp_0002	0.24952	-0.506006	-0.251034	-1.68264		b0002	Bifunctional aspartokinase/homoserine dehydrogenase 1 (Aspartokinase I/homoserine dehydrogenase I) (AKI-HDI) [Includes: Aspartokinase (EC 2.7.2.4); Homoserine dehydrogenase (EC 1.1.1.3)]	thrA thrA1 thrA2 b0002 JW0001	0.318906	0.0248072	-0.223471
BSU00030	Probable ribosome maturation protein RlbA	rlbA yaaA BSU00030	-0.458441	0.404616	-1.62202	-1.41107	-0.567726	-0.903355	-0.804743	-1.6863	-1.10835	-1		BSU00030	Probable ribosome maturation protein RlbA	rlbA yaaA BSU00030	0.649929	-0.716126	-0.716368	-0.528087	0.0302365	-0.518712	-0.0180183	-2.32803	-0.108655	-0.619655		YP_004888096.1	S4 domain-containing protein YaaA	lp_0004	-0.782361	-0.789043	-0.343343		YP_004888096.1	S4 domain-containing protein YaaA	lp_0004	0.394792	0.840365	0.376006	0.622545		b0003	Homoserine kinase (HK) (HSK) (EC 2.7.1.39)	thrB b0003 JW0002	-0.465442	-0.300771	0.0562458
BSU00040	DNA replication and repair protein RecF	recF BSU00040	0.0507896	0.146162	-0.0154163	-0.215733	-0.157208	-0.137641	-0.135641	-0.258364	0.0596315	-0.303584		BSU00040	DNA replication and repair protein RecF	recF BSU00040	-0.42672	-1.32495	-0.478672	-0.16982	-0.194747	-0.81594	-0.977301	0.0197945	0.132889	-0.302724		YP_004888097.1	DNA replication and repair protein RecF	recF lp_0005	-0.996938	-1.00292	-0.581028		YP_004888097.1	DNA replication and repair protein RecF	recF lp_0005	-0.320057	0.123272	0.195607	0.0513129		b0004	Threonine synthase (TS) (EC 4.2.3.1)	thrC b0004 JW0003	-0.279406	0.398873	-0.256388
BSU00050	Extracellular matrix regulatory protein B (Regulator of the extracellular matrix B)	remB yaaB BSU00050	0.15515	0.445373	0.083782	-0.0339077	0.664096	-0.959245	0.270942	0.813508	0.360192	0.0843269		BSU00050	Extracellular matrix regulatory protein B (Regulator of the extracellular matrix B)	remB yaaB BSU00050	1.06008	0.44678	0.547334	0.644457	0.670654	-3.13885	0.0838468	1.5194	-0.00813417	-0.308048		YP_004888098.1	DNA gyrase subunit B (EC 5.6.2.2)	gyrB lp_0006	-0.800887	-1.11831	-0.508763		YP_004888098.1	DNA gyrase subunit B (EC 5.6.2.2)	gyrB lp_0006	-0.00176955	-0.163462	-0.190177	0.127372		b0005	Uncharacterized protein YaaX	yaaX b0005 JW0004	0.16406	-0.282285	-0.282285
BSU00060	DNA gyrase subunit B (EC 5.6.2.2)	gyrB novA BSU00060	-0.265761	-0.84102	-1.53458	-1.28963	-1.16646	-0.453221	-0.543509	-1.84745	-0.518789	-1.0638		BSU00060	DNA gyrase subunit B (EC 5.6.2.2)	gyrB novA BSU00060	-0.175427	0.165993	-1.27036	-0.987392	-1.10504	-0.644727	-0.449869	-0.470944	0.00388771	-0.538383		YP_004888099.1	DNA gyrase subunit A (EC 5.6.2.2)	gyrA lp_0007	-0.670053	-1.32171	-0.608553		YP_004888099.1	DNA gyrase subunit A (EC 5.6.2.2)	gyrA lp_0007	-0.226463	0.343081	-0.817828	0.138477		b0006	Peroxide stress resistance protein YaaA (UPF0246 protein YaaA)	yaaA b0006 JW0005	0.34474	-0.0342018	-1.4504
BSU00070	DNA gyrase subunit A (EC 5.6.2.2)	gyrA cafB nalA BSU00070	-0.291763	-0.139382	-1.42712	-1.07117	-0.789416	-0.747386	-0.623891	-2.18394	-0.913127	-1.04133		BSU00070	DNA gyrase subunit A (EC 5.6.2.2)	gyrA cafB nalA BSU00070	-0.891375	-0.730465	0.233932	0.209497	0.311808	0.873385	0.0636603	0.511621	-0.189625	-0.662591		YP_004888100.1	30S ribosomal protein S6	rpsF lp_0009	0.0408723	0.372047	0.884502		YP_004888100.1	30S ribosomal protein S6	rpsF lp_0009	0.0953479	2.00623	-0.941989	-0.922794		b0007	Uncharacterized transporter YaaJ	yaaJ b0007 JW0006	-0.441314	-0.127812	0.0671752
BSU00080	Uncharacterized protein YaaC	yaaC BSU00080	0.445277	2.25475	0.157257	0.0809839	-0.371064	-0.0377307	0.962269	-0.528321	-0.723308	-0.194988		BSU00080	Uncharacterized protein YaaC	yaaC BSU00080	0.0209101	1.73182	1.29003	2.24392	2.55238	-0.152205	0.0658206	-0.141395	-0.0162019	0.0251873		YP_004888101.1	Single-stranded DNA-binding protein (SSB)	ssb lp_0010	-0.0128118	0.0281155	0.393943		YP_004888101.1	Single-stranded DNA-binding protein (SSB)	ssb lp_0010	0.0113415	1.32093	-0.877966	-0.919529		b0008	Transaldolase B (EC 2.2.1.2)	talB yaaK b0008 JW0007	0.103462	1.13474	0.0289877
BSU00090	Inosine-5'-monophosphate dehydrogenase (IMP dehydrogenase) (IMPD) (IMPDH) (EC 1.1.1.205) (Superoxide-inducible protein 12) (SOI12)	guaB gnaB BSU00090	-0.22736	-0.79469	-1.11107	-0.935722	-0.641401	-0.366951	-0.60886	-1.73313	-0.497313	-0.497349		BSU00090	Inosine-5'-monophosphate dehydrogenase (IMP dehydrogenase) (IMPD) (IMPDH) (EC 1.1.1.205) (Superoxide-inducible protein 12) (SOI12)	guaB gnaB BSU00090	0.746382	1.20225	1.39788	0.345022	-0.383602	-1.69418	0.302894	-0.76708	-0.0012902	-0.304944		YP_004888102.1	30S ribosomal protein S18	rpsR lp_0011	0.428797	0.0232662	0.760831		YP_004888102.1	30S ribosomal protein S18	rpsR lp_0011	-0.0238735	0.77552	-1.02228	-1.45946		b0009	Molybdopterin adenylyltransferase (MPT adenylyltransferase) (EC 2.7.7.75)	mog chlG mogA yaaG b0009 JW0008	0.0984704	-0.611765	-0.726252
BSU00100	D-alanyl-D-alanine carboxypeptidase DacA (CPase) (DD-carboxypeptidase) (DD-peptidase) (EC 3.4.16.4) (Penicillin-binding protein 5) (PBP-5)	dacA BSU00100	-0.390347	-0.0368538	-1.52871	-1.32357	-1.12289	-0.717644	-0.707965	-2.87653	-0.790876	-1.30756		BSU00100	D-alanyl-D-alanine carboxypeptidase DacA (CPase) (DD-carboxypeptidase) (DD-peptidase) (EC 3.4.16.4) (Penicillin-binding protein 5) (PBP-5)	dacA BSU00100	0.226943	-1.37141	-1.31095	-0.876159	-0.597311	2.0539	-0.323444	-1.86094	-0.193639	0.139305		YP_004888103.1	Cyclic-di-AMP phosphodiesterase (EC 3.1.4.-)	lp_0012	-0.966431	-0.59695	-0.400058		YP_004888103.1	Cyclic-di-AMP phosphodiesterase (EC 3.1.4.-)	lp_0012	-0.1828	-0.0136306	0.0926101	-0.260877		b0010	Succinate-acetate/proton symporter SatP (Succinate-acetate transporter protein)	satP yaaH b0010 JW0009	-0.621962	-0.484218	-0.0435752
BSU00110	Pyridoxal 5'-phosphate synthase subunit PdxS (PLP synthase subunit PdxS) (EC 4.3.3.6) (Pdx1) (Superoxide-inducible protein 7) (SOI7)	pdxS yaaD BSU00110	-0.113758	-1.0225	-0.798354	-1.00437	-0.593336	-0.114315	-0.171289	-0.989011	-0.537627	-0.906101		BSU00110	Pyridoxal 5'-phosphate synthase subunit PdxS (PLP synthase subunit PdxS) (EC 4.3.3.6) (Pdx1) (Superoxide-inducible protein 7) (SOI7)	pdxS yaaD BSU00110	0.467993	1.26986	-1.35276	-1.54011	-1.51966	-1.02212	-0.458706	-1.21741	-0.315097	-0.495135		YP_004888104.1	50S ribosomal protein L9	rplI lp_0013	-0.566573	-0.447254	-0.79263		YP_004888104.1	50S ribosomal protein L9	rplI lp_0013	0.256949	-0.29751	-0.0310721	-0.533846		b0011	UPF0174 protein YaaW	yaaW b0011 JW0010	0.683249	0.5945	0.399512
BSU00120	Pyridoxal 5'-phosphate synthase subunit PdxT (EC 4.3.3.6) (Pdx2) (Pyridoxal 5'-phosphate synthase glutaminase subunit) (EC 3.5.1.2)	pdxT yaaE BSU00120	0.329396	-0.0546862	-0.308631	-0.666724	-1.12904	-0.893543	-0.179011	-1.35313	-0.578443	-0.787523		BSU00120	Pyridoxal 5'-phosphate synthase subunit PdxT (EC 4.3.3.6) (Pdx2) (Pyridoxal 5'-phosphate synthase glutaminase subunit) (EC 3.5.1.2)	pdxT yaaE BSU00120	0.777936	0.203101	0.158616	-0.214246	-0.770924	0.456411	0.16919	0.259676	0.0605359	0.468788		YP_004888105.1	Replicative DNA helicase (EC 3.6.4.12)	dnaC lp_0014	-0.488658	-1.15662	-0.649261		YP_004888105.1	Replicative DNA helicase (EC 3.6.4.12)	dnaC lp_0014	-0.751625	0.853738	-0.49591	-0.193739		b0012	Uncharacterized protein MbiA (Modifier of biofilm)	mbiA htgA htpY b0012 JW5001	0.333333	0.138346	-0.389975
BSU00130	Serine--tRNA ligase (EC 6.1.1.11) (Seryl-tRNA synthetase) (SerRS) (Seryl-tRNA(Ser/Sec) synthetase)	serS BSU00130	0.17148	0.0582459	-2.28867	-1.22566	-0.670131	-0.0961053	-0.393412	-2.05438	-0.607539	-1.62934		BSU00130	Serine--tRNA ligase (EC 6.1.1.11) (Seryl-tRNA synthetase) (SerRS) (Seryl-tRNA(Ser/Sec) synthetase)	serS BSU00130	-0.0597036	0.0349774	-2.29466	-4.76221	-3.42606	0.663773	0.627958	-0.471665	0.461529	-0.27488		YP_004888106.1	Transport protein, major facilitator superfamily (MFS)	lp_0015	-0.444307	-0.731381	-0.2799		YP_004888106.1	Transport protein, major facilitator superfamily (MFS)	lp_0015	-0.165863	0.0630142	-0.840845	-0.960638		b0013	UPF0412 protein YaaI	yaaI b0013 JW0012	0.231663	0.0649958	0.398329
BSU00140	Deoxyadenosine/deoxycytidine kinase (dAK/dCK) (EC 2.7.1.74) (EC 2.7.1.76)	dck dak yaaF BSU00140	0.145536	0.520469	-1.34145	-1.15578	-1.5599	-0.211413	-0.235162	-2.54629	-0.682096	-0.618076		BSU00140	Deoxyadenosine/deoxycytidine kinase (dAK/dCK) (EC 2.7.1.74) (EC 2.7.1.76)	dck dak yaaF BSU00140	0.0675459	-1.27739	-2.7375	-2.16107	-2.11161	2.23601	-0.065081	-0.468664	0.105423	-0.182244		YP_004888107.1	Glutamate 5-kinase (EC 2.7.2.11) (Gamma-glutamyl kinase) (GK)	proB lp_0016	-0.216162	-0.69824	-0.323455		YP_004888107.1	Glutamate 5-kinase (EC 2.7.2.11) (Gamma-glutamyl kinase) (GK)	proB lp_0016	0.0423535	-0.565846	-0.90645	-0.260128		b0014	Chaperone protein DnaK (HSP70) (Heat shock 70 kDa protein) (Heat shock protein 70)	dnaK groP grpF seg b0014 JW0013	0.58289	0.691427	0.645422
BSU00150	Deoxyguanosine kinase (DGUO kinase) (dGK) (EC 2.7.1.113)	dgk yaaG BSU00150	0.717042	0.991504	-0.310469	-1.23231	-1.25383	0.495794	0.061978	-1.56507	-0.412554	-0.0291543		BSU00150	Deoxyguanosine kinase (DGUO kinase) (dGK) (EC 2.7.1.113)	dgk yaaG BSU00150	-0.0311025	-0.0555106	-3.39967	-2.91354	-2.83212	0.0647213	-0.697629	1.02848	0.37057	-0.866348		YP_004888108.1	Gamma-glutamyl phosphate reductase (GPR) (EC 1.2.1.41) (Glutamate-5-semialdehyde dehydrogenase) (Glutamyl-gamma-semialdehyde dehydrogenase) (GSA dehydrogenase)	proA lp_0017	-0.782852	-1.23361	-0.369772		YP_004888108.1	Gamma-glutamyl phosphate reductase (GPR) (EC 1.2.1.41) (Glutamate-5-semialdehyde dehydrogenase) (Glutamyl-gamma-semialdehyde dehydrogenase) (GSA dehydrogenase)	proA lp_0017	0.253862	-0.0827512	-1.28766	0.0974591		b0015	Chaperone protein DnaJ (HSP40) (Heat shock protein J)	dnaJ groP b0015 JW0014	0.0906626	0.264557	-0.0766274
BSU00160	Cortical fragment-lytic enzyme (CFLE) (EC 3.2.1.-) (Spore germination protein) (Spore peptidoglycan N-acetylglucosaminidase)	sleL yaaH BSU00160	0.733452	-0.0420369	-0.277877	0.373992	-0.15702	0.38879	0.0554568	0.333333	-0.389975	0		BSU00160	Cortical fragment-lytic enzyme (CFLE) (EC 3.2.1.-) (Spore germination protein) (Spore peptidoglycan N-acetylglucosaminidase)	sleL yaaH BSU00160	-0.0147241	-0.412407	0.567331	1.52355	2.00192	0.744537	8.88209e-05	0.112643	0.0195757	-0.00301031		YP_004888109.1	Oligopeptide ABC transporter,oligopeptide-binding protein	lp_0018	0.307078	-0.414983	-0.241538		YP_004888109.1	Oligopeptide ABC transporter,oligopeptide-binding protein	lp_0018	0.0283966	-0.158742	-1.13914	-1.2849		b0016	Putative transposase InsL for insertion sequence element IS186A	insL1 b0016 JW0015	0.177852	0.246456	0.245206
BSU00170	Uncharacterized isochorismatase family protein YaaI (EC 3.-.-.-)	yaaI BSU00170	-0.176257	1.20624	-0.425279	0.574721	-0.758613	-0.425279	0.0229368	0.333333	0	0		BSU00170	Uncharacterized isochorismatase family protein YaaI (EC 3.-.-.-)	yaaI BSU00170	0.0498791	1.11878	-0.304406	0.849207	0.185247	-0.187156	0.427319	0.115169	-0.00314659	-0.00160111		YP_004888110.1	1,4-alpha-glucan branching enzyme GlgB (EC 2.4.1.18) (1,4-alpha-D-glucan:1,4-alpha-D-glucan 6-glucosyl-transferase) (Alpha-(1->4)-glucan branching enzyme) (Glycogen branching enzyme) (BE)	glgB lp_0020	-0.522197	-0.437614	-0.355909		YP_004888110.1	1,4-alpha-glucan branching enzyme GlgB (EC 2.4.1.18) (1,4-alpha-D-glucan:1,4-alpha-D-glucan 6-glucosyl-transferase) (Alpha-(1->4)-glucan branching enzyme) (Glycogen branching enzyme) (BE)	glgB lp_0020	-0.116436	0.00941957	-0.0831328	1.12473		b4412	Toxic protein HokC (Protein Gef)	hokC gef b4412 JW5002 b0018.1	-0.420482	-0.322988	-0.322988
BSU00180	tRNA-specific adenosine deaminase (EC 3.5.4.33)	tadA yaaJ BSU00180	-0.327507	0.620338	0.0323631	-0.885273	-1.18011	-1.3751	-0.102351	-0.723308	-0.63563	-0.861654		BSU00180	tRNA-specific adenosine deaminase (EC 3.5.4.33)	tadA yaaJ BSU00180	-0.254843	-0.00225501	0.166544	0.0726818	0.978094	-0.87793	-0.0859843	0.0859334	0.0301908	-0.133824		YP_004888111.1	Glucose-1-phosphate adenylyltransferase (EC 2.7.7.27) (ADP-glucose pyrophosphorylase) (ADPGlc PPase) (ADP-glucose synthase)	glgC lp_0021	-1.7317	-1.18968	-1.27138		YP_004888111.1	Glucose-1-phosphate adenylyltransferase (EC 2.7.7.27) (ADP-glucose pyrophosphorylase) (ADPGlc PPase) (ADP-glucose synthase)	glgC lp_0021	-0.12846	0.0568843	-0.199259	2.31532		b0018	Toxic protein HokC (Protein Gef)	hokC gef b4412 JW5002 b0018.1	0.101764	0.630085	-0.0932231
BSU00190	DNA polymerase III subunit gamma/tau (EC 2.7.7.7)	dnaX dnaH BSU00190	-0.0541938	-0.0352098	-1.0308	-0.874292	-0.456502	-0.19678	-0.308015	-0.947061	-0.738355	-0.309929		BSU00190	DNA polymerase III subunit gamma/tau (EC 2.7.7.7)	dnaX dnaH BSU00190	-0.139865	-0.407023	1.91358	0.760728	0.346148	-0.28915	-0.639477	0.464862	0.0780289	-0.615912		YP_004888112.1	Glucose-1-P adenylyltransferase, regulatory subunit	glgD lp_0022	-0.0398571	-0.0297053	-0.00410011		YP_004888112.1	Glucose-1-P adenylyltransferase, regulatory subunit	glgD lp_0022	-0.474809	0.240583	-0.058924	2.51762		b0019	Na(+)/H(+) antiporter NhaA (Na(+)/H(+) exchanger) (Na(+)/Li(+)/H(+) antiporter) (Sodium/proton antiporter NhaA)	nhaA ant b0019 JW0018	-0.292727	-0.566744	0.0365987
BSU00200	Nucleoid-associated protein YaaK	yaaK BSU00200	-0.261386	-0.131724	-1.28884	-0.840533	-0.369355	-0.159196	-0.62417	-3.11706	-1.04966	-0.687514		BSU00200	Nucleoid-associated protein YaaK	yaaK BSU00200	-0.434495	-0.787026	1.45261	0.8377	0.37234	0.96218	-0.431066	-1.71861	-0.106637	-0.190585		YP_004888113.1	Glycogen synthase (EC 2.4.1.21) (Starch [bacterial glycogen] synthase)	glgA lp_0023	-1.04655	-0.918024	0.209514		YP_004888113.1	Glycogen synthase (EC 2.4.1.21) (Starch [bacterial glycogen] synthase)	glgA lp_0023	-0.340842	0.364747	-0.94705	1.77066		b0020	Transcriptional activator protein NhaR (Na(+)/H(+) antiporter regulatory protein)	nhaR antO b0020 JW0019	-0.217355	-0.652282	0.511669
BSU00210	Recombination protein RecR	recR recD recM BSU00210	-0.00387992	-1.18422	-1.24492	-1.30983	-1.0708	-0.194155	-0.141324	-1.39014	-0.548172	-0.456928		BSU00210	Recombination protein RecR	recR recD recM BSU00210	-0.0158983	-2.57186	0.55126	-0.864525	-1.6937	0.583784	-0.350229	-0.934591	0.147056	-0.0884755		YP_004888114.1	Alpha-1,4 glucan phosphorylase (EC 2.4.1.1)	glgP lp_0024	-1.73326	-1.08694	-0.169811		YP_004888114.1	Alpha-1,4 glucan phosphorylase (EC 2.4.1.1)	glgP lp_0024	-0.215998	0.455073	-0.54353	1.25765		b0021	Insertion element IS1 1 protein InsB (IS1a)	insB1 b0021 JW0020	-0.15842	0.560719	0.61736
BSU00220	Uncharacterized protein YaaL	yaaL BSU00220	0.0120641	-0.0369731	-0.611104	-1.13942	-0.536973	-0.277771	-0.0469134	-0.861654	-0.064215	-0.697703		BSU00220	Uncharacterized protein YaaL	yaaL BSU00220	-0.617667	-2.97114	-0.429933	-1.55632	-1.58456	0.48801	-0.334775	1.2221	-0.0879472	-0.0397698		YP_004888115.1	Maltodextrin glucosidase (EC 3.2.1.20)	malZ lp_0025	-0.30908	0.150933	0.0942912		YP_004888115.1	Maltodextrin glucosidase (EC 3.2.1.20)	malZ lp_0025	-0.361611	0.644066	-1.55027	0.378445		b0022	Insertion element IS1 1 protein InsA (IS1a)	insA1 b0022 JW0021	0.0359045	-0.706928	-0.178607
BSU00230	Sigma-K factor-processing regulatory protein BofA (Bypass-of-forespore protein A)	bofA BSU00230	0.0793551	0.11334	0.11334	0.585019	-0.276635	0.251686	0.195044	0.194988	0.194988	0.194988		BSU00230	Sigma-K factor-processing regulatory protein BofA (Bypass-of-forespore protein A)	bofA BSU00230	-0.207236	-0.534604	-0.354889	-0.0500974	0.14242	0.664019	0.0429303	-0.129778	-0.0193946	-0.0257989		YP_004888116.1	Hydrolase, HAD superfamily, Cof family	lp_0026	0.140304	-0.388586	0.16483		YP_004888116.1	Hydrolase, HAD superfamily, Cof family	lp_0026	-1.23167	0.817466	0.223224	3.86559		b0023	30S ribosomal protein S20 (Small ribosomal subunit protein bS20)	rpsT b0023 JW0022	0.261955	-0.428403	0.743121
BSU00240	Anti-sigma-G factor Gin (Protein CsfB)	csfB gin yaaM BSU00240	0.0102374	0.843677	-0.71388	-0.518893	0.147774	-0.185559	0.00942817	-0.666667	0	-0.333333		BSU00240	Anti-sigma-G factor Gin (Protein CsfB)	csfB gin yaaM BSU00240	0.639165	1.67462	-0.479765	0.0222573	0.1447	1.22026	0.0526083	-0.233463	-0.017351	0.0248623		YP_004888117.1	Beta-phosphoglucomutase (EC 5.4.2.6)	pgmB1 lp_0027	-0.707519	-0.286507	-0.76416		YP_004888117.1	Beta-phosphoglucomutase (EC 5.4.2.6)	pgmB1 lp_0027	0.0627491	0.0109312	0.155307	0.670104		b0024	Uncharacterized protein YaaY	yaaY b0024 JW5003	0.384405	-0.281485	0.0606723
BSU00250	Protein XpaC	xpaC BSU00250	-0.278047	-0.473919	-0.429471	-0.648956	-0.661146	-1.01034	-0.298606	-2.14826	-0.678544	-1.82529		BSU00250	Protein XpaC	xpaC BSU00250	0.299027	0.563538	-0.541126	1.38643	1.38179	0.0435773	0.122744	0.326443	0.136647	-0.0324077		YP_004888118.1	Kojibiose-like phosphorylase, specific (EC 2.4.1.-)	lp_0028	-1.18351	-0.609866	0.277511		YP_004888118.1	Kojibiose-like phosphorylase, specific (EC 2.4.1.-)	lp_0028	-0.128304	0.376008	-0.0362354	0.938061		b0025	Bifunctional riboflavin kinase/FMN adenylyltransferase (Riboflavin biosynthesis protein RibF) [Includes: Riboflavin kinase (EC 2.7.1.26) (Flavokinase); FMN adenylyltransferase (EC 2.7.7.2) (FAD pyrophosphorylase) (FAD synthase)]	ribF yaaC b0025 JW0023	0.54005	0.918174	-0.124527
BSU00260	Uncharacterized protein YaaN	yaaN BSU00260	-0.109045	0.790175	-0.482987	-1.10279	-0.805954	-0.417057	-0.433522	-1.4775	-0.510264	-1.74693		BSU00260	Uncharacterized protein YaaN	yaaN BSU00260	0.234922	0.19899	0.437267	2.5246	2.73055	0.0177323	0.764946	0.540895	0.0307377	0.117564		YP_004888119.1	Pyridoxamine 5'-phosphate oxidase family protein, FMN-binding	lp_0030	0.368483	0.538483	0.886988		YP_004888119.1	Pyridoxamine 5'-phosphate oxidase family protein, FMN-binding	lp_0030	0.0944411	0.0521833	3.65301	0.509873		b0026	Isoleucine--tRNA ligase (EC 6.1.1.5) (Isoleucyl-tRNA synthetase) (IleRS)	ileS ilvS b0026 JW0024	-0.505545	-0.903559	0.0383175
BSU00270	Uncharacterized protein YaaO	yaaO BSU00270	0.256037	0.273664	-0.249251	-0.388606	-0.295994	0.107463	-0.025016	-0.83694	-0.285428	-0.132477		BSU00270	Uncharacterized protein YaaO	yaaO BSU00270	-0.597695	-1.66269	-0.376953	0.209424	0.331501	-0.487568	-1.42566	0.403832	-0.0613732	0.179075		YP_004888120.1	Cold shock protein 2	cspL lp_0031	-0.123139	-0.14951	-0.106346		YP_004888120.1	Cold shock protein 2	cspL lp_0031	0.253344	0.74435	0.291796	0.0889381		b0027	Lipoprotein signal peptidase (EC 3.4.23.36) (Prolipoprotein signal peptidase) (Signal peptidase II) (SPase II)	lspA lsp b0027 JW0025	-0.459342	0.361998	0.500344
BSU00280	Thymidylate kinase (EC 2.7.4.9) (dTMP kinase)	tmk yaaP BSU00280	-0.179184	-0.230291	-1.33136	-1.54538	-1.13952	-0.711999	-0.455315	-1.7073	-0.941269	-1.49268		BSU00280	Thymidylate kinase (EC 2.7.4.9) (dTMP kinase)	tmk yaaP BSU00280	0.449548	0.374007	-0.174068	0.581329	0.333787	0.470904	0.0406805	-2.39199	-0.0502275	-0.447473		YP_004888121.1	Transposase	lp_0032	0.447697	-0.260059	0.0428135		YP_004888121.1	Transposase	lp_0032	-0.182948	0.637332	-0.139248	-0.43887		b0028	FKBP-type 16 kDa peptidyl-prolyl cis-trans isomerase (PPIase) (EC 5.2.1.8) (Rotamase)	fkpB slpA yaaD b0028 JW0026	0.0887971	0.391747	1.22994
BSU00290	Cyclic di-AMP receptor A (c-di-AMP receptor A) (PII-like signal transduction protein DarA)	darA yaaQ BSU00290	-0.129844	-0.386284	-1.10085	-0.686471	-0.14658	-1.36997	-0.152189	-0.659093	0.126288	-1.18741		BSU00290	Cyclic di-AMP receptor A (c-di-AMP receptor A) (PII-like signal transduction protein DarA)	darA yaaQ BSU00290	2.3898	2.61957	-2.15633	-0.625294	0.169428	-0.649856	0.0448162	-1.5806	0.0327801	-0.0234639		YP_004888122.1	Two-component system response regulator	rrp1 lp_0036	-0.801854	-0.942159	0.0444865		YP_004888122.1	Two-component system response regulator	rrp1 lp_0036	0.340218	-1.03776	-1.32061	0.878413		b0029	4-hydroxy-3-methylbut-2-enyl diphosphate reductase (HMBPP reductase) (EC 1.17.7.4) (1-hydroxy-2-methyl-2-(E)-butenyl 4-diphosphate reductase)	ispH lytB yaaE b0029 JW0027	-0.112475	-0.458802	-0.135384
BSU00300	Uncharacterized protein YaaR	yaaR BSU00300	-0.54587	-0.366056	-0.583672	-0.700865	-0.444605	-0.514959	-0.394298	-0.983184	-0.500049	-1.57653		BSU00300	Uncharacterized protein YaaR	yaaR BSU00300	-0.147973	0.439977	-0.0555274	0.598004	0.550406	-0.380514	0.556104	0.202844	0.24079	0.185733		YP_004888123.1	Histidine kinase (EC 2.7.13.3)	hpk1 lp_0037	-0.715091	-0.66514	-0.98685		YP_004888123.1	Histidine kinase (EC 2.7.13.3)	hpk1 lp_0037	-0.712712	0.0312747	-1.27788	0.349699		b0030	Non-specific ribonucleoside hydrolase RihC (EC 3.2.-.-) (Purine/pyrimidine ribonucleoside hydrolase)	rihC yaaF b0030 JW0028	-0.325341	0.0887378	0.755404
BSU00310	DNA polymerase III subunit delta' (EC 2.7.7.7)	holB yaaS BSU00310	-0.291647	-0.831671	-1.30911	-1.11114	-0.939065	-1.20093	-0.35489	-2.29091	-0.364948	-1.93519		BSU00310	DNA polymerase III subunit delta' (EC 2.7.7.7)	holB yaaS BSU00310	-0.716125	0.416209	1.10715	0.511863	1.17953	-0.499041	0.638509	0.455275	0.528874	0.592153		YP_004888124.1	Regulator of two-component system, YycH family	lp_0038	-0.341814	-0.654771	-0.278458		YP_004888124.1	Regulator of two-component system, YycH family	lp_0038	-0.313203	-0.10168	-1.31073	-1.235		b0031	4-hydroxy-tetrahydrodipicolinate reductase (HTPA reductase) (EC 1.17.1.8)	dapB b0031 JW0029	0.125872	-0.353728	-0.737729
BSU00320	Stage 0 sporulation protein YaaT	yaaT BSU00320	-0.232194	-0.561478	-1.3776	-1.00724	-0.703509	-0.442669	-0.407075	-1.19685	-0.236531	-0.640908		BSU00320	Stage 0 sporulation protein YaaT	yaaT BSU00320	0.494822	0.561471	2.10037	1.46609	1.53777	-0.71927	0.435547	1.13289	0.247538	0.559951		YP_004888125.1	Regulator of two-component system, YycI family	lp_0039	0.0124321	-0.548491	-1.03788		YP_004888125.1	Regulator of two-component system, YycI family	lp_0039	-0.481168	0.192128	-0.96267	-1.03369		b0032	Carbamoyl-phosphate synthase small chain (EC 6.3.5.5) (Carbamoyl-phosphate synthetase glutamine chain)	carA pyrA b0032 JW0030	-0.294468	0.167612	-0.0273759
BSU00330	Initiation-control protein YabA	yabA BSU00330	0.272105	1.83018	-0.79895	-0.566609	0.23703	-0.888329	0.323983	-1.1458	0.0751866	-0.245655		BSU00330	Initiation-control protein YabA	yabA BSU00330	0.199042	-0.997542	2.08885	1.61867	1.53605	-0.403225	-0.0483806	0.570427	0.0595908	0.0821842		YP_004888126.1	Zn-dependent hydrolase, beta-lactamase superfamily	lp_0041	-0.527529	-1.09012	-0.835931		YP_004888126.1	Zn-dependent hydrolase, beta-lactamase superfamily	lp_0041	-0.137614	-0.303409	-1.25167	0.717337		b0033	Carbamoyl-phosphate synthase large chain (EC 6.3.5.5) (Carbamoyl-phosphate synthetase ammonia chain)	carB pyrA b0033 JW0031	0.0227171	-0.234696	-0.039709
BSU00340	Probable RNA methyltransferase YabB	yabB BSU00340	-0.780315	-0.93224	-1.4187	-1.44626	-1.36945	-0.512108	-0.538766	-2.05354	-1.02686	-1.40288		BSU00340	Probable RNA methyltransferase YabB	yabB BSU00340	0.230825	1.0141	-0.25984	-0.220281	-0.416806	-0.674719	-0.515286	-1.48524	-0.0228081	-1.13748		YP_004888127.1	Serine protease HtrA (EC 3.4.21.-)	htrA lp_0043	-0.254831	-0.22592	-0.209713		YP_004888127.1	Serine protease HtrA (EC 3.4.21.-)	htrA lp_0043	0.337743	-0.101841	-0.483756	0.573123		b0034	Transcriptional activatory protein CaiF	caiF b0034 JW0033	0.406634	-0.252855	-1.02683
BSU00350	UPF0213 protein YazA	yazA BSU00350	-0.477505	-0.459762	-0.835455	-0.678728	-0.944062	-0.34466	0.0704967	0.0837905	-0.143354	-0.222651		BSU00350	UPF0213 protein YazA	yazA BSU00350	0.354912	1.10145	1.52166	0.893631	0.0902683	0.258612	0.0208158	-1.00606	-0.00944177	-1.05438		YP_004888128.1	Ribosomal RNA large subunit methyltransferase H (EC 2.1.1.177) (23S rRNA (pseudouridine1915-N3)-methyltransferase) (23S rRNA m3Psi1915 methyltransferase) (rRNA (pseudouridine-N3-)-methyltransferase RlmH)	rlmH lp_0045	-0.860907	-0.762447	-0.840193		YP_004888128.1	Ribosomal RNA large subunit methyltransferase H (EC 2.1.1.177) (23S rRNA (pseudouridine1915-N3)-methyltransferase) (23S rRNA m3Psi1915 methyltransferase) (rRNA (pseudouridine-N3-)-methyltransferase RlmH)	rlmH lp_0045	0.620102	-0.76359	0.840079	1.29167		b0035	Carnitine operon protein CaiE	caiE b0035 JW5004	-0.0522837	-0.316444	-0.511432
BSU00360	Ribosomal RNA small subunit methyltransferase I (EC 2.1.1.198) (16S rRNA 2'-O-ribose C1402 methyltransferase) (rRNA (cytidine-2'-O-)-methyltransferase RsmI)	rsmI yabC BSU00360	-0.292493	-1.0058	-1.5135	-1.05346	-0.662684	-0.56527	-0.392831	-2.67579	-0.504643	-1.26087		BSU00360	Ribosomal RNA small subunit methyltransferase I (EC 2.1.1.198) (16S rRNA 2'-O-ribose C1402 methyltransferase) (rRNA (cytidine-2'-O-)-methyltransferase RsmI)	rsmI yabC BSU00360	0.125621	1.1213	0.988633	1.36015	1.23222	0.71658	0.478406	-3.23101	-0.0673615	-1.56854		YP_004888129.1	Transcription regulator, TetR family	lp_0046	0	0	0		YP_004888129.1	Transcription regulator, TetR family	lp_0046	NA	NA	NA	NA		b0036	Carnitinyl-CoA dehydratase (EC 4.2.1.149) (Crotonobetainyl-CoA hydratase)	caiD yaaL b0036 JW0035	-0.551378	0.241103	-0.0922306
BSU00370	Transition state regulatory protein AbrB	abrB cpsX BSU00370	-0.323584	1.30985	-1.13585	-0.22079	-0.159315	0.284876	-0.629234	-3.90354	-0.870939	-2.02709		BSU00370	Transition state regulatory protein AbrB	abrB cpsX BSU00370	0.123689	-2.7747	-3.46516	-2.7761	-0.80248	0.729442	-0.204303	-2.71156	-0.0774054	-0.556265		YP_004888130.1	Aldehyde dehydrogenase	calB lp_0047	0	0	0		YP_004888130.1	Aldehyde dehydrogenase	calB lp_0047	NA	NA	NA	NA		b0037	Crotonobetaine/carnitine--CoA ligase (EC 6.2.1.48) (Betaine:CoA ligase)	caiC yaaM b0037 JW0036	0.18467	0.00248531	-0.192502
BSU00380	Methionine--tRNA ligase (EC 6.1.1.10) (Methionyl-tRNA synthetase) (MetRS)	metG metS BSU00380	-0.0737474	-0.232617	-1.02821	-0.947575	-0.48773	-0.744703	-0.376987	-1.5411	-0.488394	-0.698548		BSU00380	Methionine--tRNA ligase (EC 6.1.1.10) (Methionyl-tRNA synthetase) (MetRS)	metG metS BSU00380	0.363592	0.289769	-0.0602181	-0.334745	-0.5176	0.108263	-0.113845	-0.366838	0.111614	-1.07102		YP_004888131.1	Uracil-DNA glycosylase family protein	lp_0048	-0.229769	-0.894874	-0.0939492		YP_004888131.1	Uracil-DNA glycosylase family protein	lp_0048	-0.295745	-0.494721	-1.72355	-0.298042		b0038	L-carnitine CoA-transferase (EC 2.8.3.21) (Crotonobetainyl-CoA:carnitine CoA-transferase)	caiB yaaN b0038 JW0037	-0.168925	-0.416496	0.973479
BSU00390	Uncharacterized metal-dependent hydrolase YabD (EC 3.1.-.-)	yabD BSU00390	0.343577	0.421398	-0.566676	-0.45847	-1.91512	-0.717277	-0.129479	-1.24949	-0.0788675	-1.11114		BSU00390	Uncharacterized metal-dependent hydrolase YabD (EC 3.1.-.-)	yabD BSU00390	-0.107727	0.142777	-0.310202	-0.505138	-0.418567	0.15436	0.734752	-1.67275	-0.00621252	0.237531		YP_004888132.1	Nitrobenzoate reductase	pnbA lp_0050	-0.772514	-0.655773	-0.35134		YP_004888132.1	Nitrobenzoate reductase	pnbA lp_0050	0.651077	-0.127822	-1.7469	-2.90248		b0039	Crotonobetainyl-CoA reductase (EC 1.3.8.13) (Crotobetaine reductase) (Crotonobetainyl-CoA dehydrogenase)	caiA yaaO b0039 JW0038	-0.920143	-0.192423	-0.372612
BSU00400	Putative cell wall shaping protein YabE	yabE BSU00400	-0.202444	0.334644	-0.65621	0.127669	-0.0248844	0.127598	-0.549933	-0.647302	-0.133887	0.154737		BSU00400	Putative cell wall shaping protein YabE	yabE BSU00400	-0.00897581	-1.30526	1.67525	0.819097	1.85096	1.51394	0.10712	-1.47686	-0.358322	-0.196272		YP_004888133.1	6-carboxy-5,6,7,8-tetrahydropterin synthase (EC 4.1.2.50) (Queuosine biosynthesis protein QueD)	lp_0052	0.570349	0.228519	0.242181		YP_004888133.1	6-carboxy-5,6,7,8-tetrahydropterin synthase (EC 4.1.2.50) (Queuosine biosynthesis protein QueD)	lp_0052	0.796024	0.458789	-1.12584	0.216246		b0040	L-carnitine/gamma-butyrobetaine antiporter	caiT yaaP b0040 JW0039	0.22197	-0.764929	-0.663593
BSU00410	Ribonuclease M5 (EC 3.1.26.8) (RNase M5) (Ribosomal RNA terminal maturase M5)	rnmV yabF BSU00410	-0.0225855	-0.920001	-1.61035	-1.08784	-1.85946	-0.596436	-0.50424	-2.63691	-0.531155	-1.0539		BSU00410	Ribonuclease M5 (EC 3.1.26.8) (RNase M5) (Ribosomal RNA terminal maturase M5)	rnmV yabF BSU00410	0.21637	-0.694282	-1.43654	-2.57682	-2.54251	-1.62901	-0.945956	-1.88499	0.0453914	-1.00704		YP_004888134.1	Fibronectin-binding protein	lp_0053	0.327676	0.259669	-0.203345		YP_004888134.1	Fibronectin-binding protein	lp_0053	0.820777	1.93213	-1.33909	-1.19907		b0041	Protein FixA	fixA yaaQ b0041 JW0040	0.0136174	0.111111	-0.278864
BSU00420	Ribosomal RNA small subunit methyltransferase A (EC 2.1.1.182) (16S rRNA (adenine(1518)-N(6)/adenine(1519)-N(6))-dimethyltransferase) (16S rRNA dimethyladenosine transferase) (16S rRNA dimethylase) (S-adenosylmethionine-6-N', N'-adenosyl(rRNA) dimethyltransferase)	rsmA ksgA BSU00420	0.0129052	0.761611	-1.84351	-2.36425	-1.87668	-1.56681	-0.119489	-1.7594	-0.926323	-1.36943		BSU00420	Ribosomal RNA small subunit methyltransferase A (EC 2.1.1.182) (16S rRNA (adenine(1518)-N(6)/adenine(1519)-N(6))-dimethyltransferase) (16S rRNA dimethyladenosine transferase) (16S rRNA dimethylase) (S-adenosylmethionine-6-N', N'-adenosyl(rRNA) dimethyltransferase)	rsmA ksgA BSU00420	0.599353	-0.277711	-1.61719	-3.23081	-3.02254	-0.584811	-1.51262	-1.79913	-0.120595	-1.08748		YP_004888135.1	DUF2785 domain-containing protein	lp_0054	0	0	0		YP_004888135.1	DUF2785 domain-containing protein	lp_0054	NA	NA	NA	NA		b0042	Protein FixB	fixB yaaR b0042 JW0041	-0.260889	-0.427555	-0.0942219
BSU00430	Sporulation-specific protease YabG (EC 3.4.-.-)	yabG BSU00430	0.719121	-0.231856	0.353106	0.353106	0.0839881	0.0508095	0.68644	0.138346	-0.194988	-0.194988		BSU00430	Sporulation-specific protease YabG (EC 3.4.-.-)	yabG BSU00430	-0.0253954	-0.233993	-0.488084	-0.181096	0.725941	2.18028	0.0730635	0.215103	0.00863088	0.0939061		YP_004888136.1	Fumarate reductase, flavoprotein subunit (EC 1.3.99.1)	lp_0055	0.0361738	0.521112	0.0227381		YP_004888136.1	Fumarate reductase, flavoprotein subunit (EC 1.3.99.1)	lp_0055	-0.141173	-0.208438	-0.614086	0.501583		b0043	Protein FixC	fixC yaaS b0043 JW0042	0.186452	-0.39851	-0.00853507
BSU00440	Protein Veg	veg BSU00440	0.66645	1.00975	-0.599871	-0.687144	-0.594046	-0.140432	0.0735083	-0.342157	0.175356	-0.578989		BSU00440	Protein Veg	veg BSU00440	-0.277071	-0.696191	3.55021	3.2499	2.80945	-0.026999	1.96422	0.228536	-0.109696	-0.122764		YP_004888137.1	Divalent anion:sodium (Na+) symporter, DASS family	lp_0056	-0.403677	-0.334505	0.565642		YP_004888137.1	Divalent anion:sodium (Na+) symporter, DASS family	lp_0056	-0.3063	0.235818	-0.592711	2.22496		b0044	Ferredoxin-like protein FixX	fixX yaaT b0044 JW0043	0.444444	0.111111	0.111111
BSU00450	Protein SspF	sspF BSU00450	0.0531784	0.0531784	0.386512	0.32987	0.0531784	0.191524	-0.689761	0	0	0.333333		BSU00450	Protein SspF	sspF BSU00450	-0.178643	-0.215403	0.213528	0.461851	1.49948	0.910153	0.462551	-0.0140937	-0.00336857	0.0678853		YP_004888138.1	Transcription regulator, LysR family	lp_0057	-1.03473	-0.00608134	0.0579318		YP_004888138.1	Transcription regulator, LysR family	lp_0057	-0.200667	-0.212544	2.12431	1.46005		b0045	Putative metabolite transport protein YaaU	yaaU yabE b0045 JW0044	-0.0197858	-0.186452	-0.186452
BSU00460	4-diphosphocytidyl-2-C-methyl-D-erythritol kinase (CMK) (EC 2.7.1.148) (4-(cytidine-5'-diphospho)-2-C-methyl-D-erythritol kinase)	ispE ipk yabH BSU00460	-0.132416	0.30055	-0.883244	-0.946103	-0.841125	-0.658941	-0.781664	-2.44744	-0.331516	-0.600635		BSU00460	4-diphosphocytidyl-2-C-methyl-D-erythritol kinase (CMK) (EC 2.7.1.148) (4-(cytidine-5'-diphospho)-2-C-methyl-D-erythritol kinase)	ispE ipk yabH BSU00460	0.796928	-0.212075	-1.75752	-2.08864	-2.04976	-1.02842	-1.77258	0.2382	0.709063	-0.700659		YP_004888139.1	Flavoprotein	lp_0058	-0.886574	-0.616088	0.470041		YP_004888139.1	Flavoprotein	lp_0058	-0.113801	-0.373629	0.47605	4.34398		b0046	Glutathione-regulated potassium-efflux system ancillary protein KefF (Quinone oxidoreductase KefF) (EC 1.6.5.2)	kefF yabF b0046 JW0045	0.0441335	-0.354205	0.174116
BSU00470	Pur operon repressor	purR yabI BSU00470	-0.289578	-0.53314	-1.46884	-0.988783	-0.879131	-0.187208	-0.254913	-2.40238	-0.257059	-0.496179		BSU00470	Pur operon repressor	purR yabI BSU00470	1.06436	0.590239	0.272118	-0.180124	-0.925024	-1.31126	-0.380679	-1.48868	-0.211182	-1.1015		YP_004888140.1	Arsenate reductase (EC 1.20.4.1)	arsC lp_0059	-2.13529	-1.30559	-1.02527		YP_004888140.1	Arsenate reductase (EC 1.20.4.1)	arsC lp_0059	-0.337299	-0.266126	2.28608	0.412023		b0047	Glutathione-regulated potassium-efflux system protein KefC (K(+)/H(+) antiporter)	kefC trkC b0047 JW0046	0.316019	0.357125	0.0162183
BSU00480	2-iminobutanoate/2-iminopropanoate deaminase (EC 3.5.99.10) (Enamine/imine deaminase)	ridA yabJ BSU00480	-0.214827	-0.142227	-1.26896	-0.628297	-0.441474	-0.864799	-0.592522	-3.10437	-0.240412	-0.883776		BSU00480	2-iminobutanoate/2-iminopropanoate deaminase (EC 3.5.99.10) (Enamine/imine deaminase)	ridA yabJ BSU00480	-0.0630043	-1.38366	1.32482	0.703207	0.366845	0.012973	0.719073	-2.11218	-0.488444	-1.34214		YP_004888141.1	Short-chain dehydrogenase/oxidoreductase	lp_0060	-1.1112	0.191101	-0.311498		YP_004888141.1	Short-chain dehydrogenase/oxidoreductase	lp_0060	-0.0061682	-0.101118	1.19593	2.53833		b0048	Dihydrofolate reductase (EC 1.5.1.3)	folA tmrA b0048 JW0047	-0.102266	0.373687	-0.349622
BSU00490	Putative septation protein SpoVG (Stage V sporulation protein G)	spoVG BSU00490	0.644783	-0.95578	-0.84466	-0.338181	-0.105608	-0.223828	0.534236	-0.805012	-0.333333	-0.805012		BSU00490	Putative septation protein SpoVG (Stage V sporulation protein G)	spoVG BSU00490	-0.178635	-0.684909	1.88373	2.68557	3.59745	-0.0254354	0.908295	-0.444586	-0.043713	-0.084922		YP_004888142.1	Acetoacetate decarboxylase	adc lp_0061	-0.966476	-0.796823	-0.0999553		YP_004888142.1	Acetoacetate decarboxylase	adc lp_0061	0.152373	0.032231	0.0381194	1.3925		b0049	Bis(5'-nucleosyl)-tetraphosphatase [symmetrical] (EC 3.6.1.41) (Ap4A hydrolase) (Diadenosine 5',5'''-P1,P4-tetraphosphate pyrophosphohydrolase) (Diadenosine tetraphosphatase)	apaH b0049 JW0048	-0.816731	-0.742642	-0.654963
BSU00500	Bifunctional protein GlmU [Includes: UDP-N-acetylglucosamine pyrophosphorylase (EC 2.7.7.23) (N-acetylglucosamine-1-phosphate uridyltransferase); Glucosamine-1-phosphate N-acetyltransferase (EC 2.3.1.157)]	glmU gcaD tms tms-26 BSU00500	-0.0177444	0.522705	-1.00191	-0.87923	-0.26494	-0.181047	-0.259933	-1.65699	-0.367423	-0.930648		BSU00500	Bifunctional protein GlmU [Includes: UDP-N-acetylglucosamine pyrophosphorylase (EC 2.7.7.23) (N-acetylglucosamine-1-phosphate uridyltransferase); Glucosamine-1-phosphate N-acetyltransferase (EC 2.3.1.157)]	glmU gcaD tms tms-26 BSU00500	0.301198	-0.325482	-3.11191	-3.65255	-2.54727	-0.428201	-0.608769	0.472268	0.202177	-1.23096		YP_004888143.1	Nitroreductase family protein (EC 1.-.-.-)	lp_0062	0.334926	-0.540431	0.0458997		YP_004888143.1	Nitroreductase family protein (EC 1.-.-.-)	lp_0062	-0.0527674	0.449581	0.58229	3.03163		b0050	Protein ApaG	apaG b0050 JW0049	-0.166954	-0.148064	0.185269
BSU00510	Ribose-phosphate pyrophosphokinase (RPPK) (EC 2.7.6.1) (5-phospho-D-ribosyl alpha-1-diphosphate) (Phosphoribosyl diphosphate synthase) (Phosphoribosyl pyrophosphate synthase) (P-Rib-PP synthase) (PPRibP synthase) (PRPP synthase) (PRPPase)	prs BSU00510	-0.113707	-0.317438	-1.67266	-0.875963	-1.90037	-0.418604	-0.446329	-2.48581	-0.682831	-0.99961		BSU00510	Ribose-phosphate pyrophosphokinase (RPPK) (EC 2.7.6.1) (5-phospho-D-ribosyl alpha-1-diphosphate) (Phosphoribosyl diphosphate synthase) (Phosphoribosyl pyrophosphate synthase) (P-Rib-PP synthase) (PPRibP synthase) (PRPP synthase) (PRPPase)	prs BSU00510	-0.535368	-0.371157	-3.64936	-4.06409	-3.90854	-0.240829	-0.716971	-0.268306	-0.152147	-1.00031		YP_004888144.1	HTH_30 domain-containing protein	lp_0063	-0.253939	-0.141953	0.509903		YP_004888144.1	HTH_30 domain-containing protein	lp_0063	-1.79859	0.266237	3.61056	4.44325		b0051	Ribosomal RNA small subunit methyltransferase A (EC 2.1.1.182) (16S rRNA (adenine(1518)-N(6)/adenine(1519)-N(6))-dimethyltransferase) (16S rRNA dimethyladenosine transferase) (16S rRNA dimethylase) (High level kasugamycin resistance protein KsgA) (Kasugamycin dimethyltransferase) (S-adenosylmethionine-6-N', N'-adenosyl(rRNA) dimethyltransferase)	rsmA ksgA b0051 JW0050	0.244817	0.181702	-0.0874165
BSU00520	General stress protein CTC (50S ribosomal protein L25)	ctc BSU00520	0.0616189	-0.0807049	-0.312914	-0.380787	-0.0729414	-1.58466	0.248846	-1.01175	-0.0593328	0.120857		BSU00520	General stress protein CTC (50S ribosomal protein L25)	ctc BSU00520	0.200144	0.967177	0.636217	0.0677625	1.26478	-0.828793	1.27606	2.1662	-0.0104939	0.467316		YP_004888145.1	Beta-phosphoglucomutase (EC 5.4.2.6)	pgmB2 lp_0066	-0.502762	-0.745374	-0.195124		YP_004888145.1	Beta-phosphoglucomutase (EC 5.4.2.6)	pgmB2 lp_0066	-0.34002	0.878578	2.17415	1.25932		b0052	4-hydroxythreonine-4-phosphate dehydrogenase (EC 1.1.1.262) (4-(phosphohydroxy)-L-threonine dehydrogenase)	pdxA b0052 JW0051	0.406694	0.356063	-0.26876
BSU00530	Peptidyl-tRNA hydrolase (PTH) (EC 3.1.1.29) (Stage V sporulation protein C)	spoVC pth BSU00530	0.322681	0.826726	-0.496275	-0.675883	-0.481294	-0.641598	-0.352124	-1.20589	-0.401545	-1.3132		BSU00530	Peptidyl-tRNA hydrolase (PTH) (EC 3.1.1.29) (Stage V sporulation protein C)	spoVC pth BSU00530	0.579771	-0.508873	0.0507468	0.63027	1.04981	0.566281	0.885526	-1.78498	-0.0613287	-0.620854		YP_004888146.1	Penicillin V acylase family protein (EC 3.5.1.11)	pva1 lp_0067	-0.979679	-0.924029	-1.65616		YP_004888146.1	Penicillin V acylase family protein (EC 3.5.1.11)	pva1 lp_0067	0.0207757	-0.0641706	0.289932	-0.302903		b0053	Chaperone SurA (Peptidyl-prolyl cis-trans isomerase SurA) (PPIase SurA) (EC 5.2.1.8) (Rotamase SurA) (Survival protein A)	surA b0053 JW0052	-0.459148	-0.835623	-1.47125
BSU00540	Anti-sigma-F factor Fin (Suppressor of recU and recB SubA)	fin subA yabK BSU00540	0.0903883	1.25688	-0.633095	-0.264123	0.12125	-0.24312	-0.0959501	-0.212477	-0.640944	0.194988		BSU00540	Anti-sigma-F factor Fin (Suppressor of recU and recB SubA)	fin subA yabK BSU00540	-0.109952	-1.09281	-0.0317933	0.595978	-0.204235	-1.68878	-0.0431746	0.652303	0.11665	0.226115		YP_004888147.1	Hypothetical membrane protein, DUF1212 family	lp_0068	-0.67372	-0.794946	-0.731914		YP_004888147.1	Hypothetical membrane protein, DUF1212 family	lp_0068	-0.0786397	-0.22003	0.0873059	1.30448		b0054	LPS-assembly protein LptD (Organic solvent tolerance protein)	lptD imp ostA yabG b0054 JW0053	0.251215	0.335221	0.220915
BSU00550	Transcription-repair-coupling factor (TRCF) (EC 3.6.4.-)	mfd BSU00550	0.190605	0.733525	-0.851755	-1.04113	-0.788281	-0.918203	-0.492676	-1.94288	-0.790077	-0.733349		BSU00550	Transcription-repair-coupling factor (TRCF) (EC 3.6.4.-)	mfd BSU00550	-0.249796	0.376605	-0.242966	-0.225588	0.0661283	1.46185	0.506326	-0.589285	0.15017	0.519406		YP_004888148.1	Protein-tyrosine phosphatase (EC 3.1.3.48)	ptp1 lp_0069	-1.06143	0.421238	0.485221		YP_004888148.1	Protein-tyrosine phosphatase (EC 3.1.3.48)	ptp1 lp_0069	0.4252	0.117302	-0.176353	1.07198		b0055	Co-chaperone protein DjlA (DnaJ-like protein DjlA)	djlA yabH b0055 JW0054	-0.0354692	-0.132307	0.376383
BSU00560	Stage V sporulation protein T	spoVT yabL BSU00560	-0.354623	1.15083	-0.0229399	1.00669	1.24832	-0.578273	-0.2465	0	0.615999	0.333333		BSU00560	Stage V sporulation protein T	spoVT yabL BSU00560	-0.213118	-2.67389	-0.370929	-0.0384621	-0.0543191	1.9929	0.370444	-2.16276	-0.0576534	-0.108079		YP_004888149.1	NA	NA	-0.140547	-0.377302	0.152822		YP_004888149.1	NA	NA	-0.204751	-0.179363	-0.146871	-0.215551		b0056	Protein YabP	yabP b4659 JW0055 b0056	-0.671742	-1.53414	-0.342128
BSU00570	Uncharacterized membrane protein YabM	yabM BSU00570	-0.0190812	-0.141411	-0.788541	-2.01473	-2.21169	-1.04543	-0.666173	-1.26318	-0.597159	-0.756532		BSU00570	Uncharacterized membrane protein YabM	yabM BSU00570	-0.568796	-1.92418	-2.78955	-2.59315	-3.59155	-0.488107	-1.4137	0.292005	0.337568	0.270477		YP_004888150.1	NA	NA	-0.707519	-0.374185	-0.374185		YP_004888150.1	NA	NA	-0.0696646	-0.0270871	-0.706826	-0.534634		b0057	Protein YabQ	yabQ b0057 b4659 JW0056	0.00944028	0.176107	-0.213868
BSU00580	Uncharacterized protein YabN	yabN BSU00580	-0.29497	0.211366	-0.956122	-0.807743	-0.43962	-0.863785	-0.0911648	-1.10248	-0.223737	-0.471823		BSU00580	Uncharacterized protein YabN	yabN BSU00580	0.108577	0.293557	-1.35579	-1.34762	-0.436813	0.401342	0.26402	-2.02808	0.210904	-0.0313939		YP_004888151.1	RNA-binding protein, ASCH domain	lp_0072	0.584963	-0.45589	-0.45589		YP_004888151.1	RNA-binding protein, ASCH domain	lp_0072	0.0171605	0.0381653	-0.462118	-0.677467		b0058	Dual-specificity RNA pseudouridine synthase RluA (EC 5.4.99.28) (EC 5.4.99.29) (23S rRNA pseudouridine(746) synthase) (Ribosomal large subunit pseudouridine synthase A) (rRNA pseudouridylate synthase A) (rRNA-uridine isomerase A) (tRNA pseudouridine(32) synthase)	rluA yabO b0058 JW0057	0.0698135	0.132899	0.271245
BSU00590	Uncharacterized protein YabO	yabO BSU00590	-0.197642	-0.918872	-1.45505	-0.577227	-0.737944	-1.11437	-0.776913	-2.93184	-0.691334	-1.45419		BSU00590	Uncharacterized protein YabO	yabO BSU00590	2.28012	0.855096	-0.879007	-2.05116	-1.3535	0.382828	0.0377864	-1.21429	-0.275562	-0.359137		YP_004888152.1	Glutamine amidotransferase class-I (EC 2.4.2.-)	lp_0073	0.876656	0.482373	0.136982		YP_004888152.1	Glutamine amidotransferase class-I (EC 2.4.2.-)	lp_0073	0.529575	0.860646	-0.511072	-2.05196		b0059	RNA polymerase-associated protein RapA (EC 3.6.4.-) (ATP-dependent helicase HepA)	rapA hepA yabA b0059 JW0058	-0.344793	-0.185198	1.37993
BSU00600	Spore protein YabP	yabP BSU00600	-0.126925	0.374979	-0.0218244	0.280473	-0.7958	-1.55015	-0.499477	0.30987	0.581966	0		BSU00600	Spore protein YabP	yabP BSU00600	0.735193	-0.665985	-1.77015	-1.53736	-1.36946	-0.225406	-0.911174	2.02954	0.275378	-0.126174		YP_004888153.1	Transcription regulator, DeoR family	lp_0074	-0.82458	-0.381744	-0.80521		YP_004888153.1	Transcription regulator, DeoR family	lp_0074	-0.0646211	-0.802321	-0.501971	-1.43393		b0060	DNA polymerase II (Pol II) (EC 2.7.7.7)	polB dinA b0060 JW0059	-0.0733805	-0.161059	0.0339288
BSU00610	Spore protein YabQ	yabQ BSU00610	0.150492	0.408481	0.27205	0.236632	0.218635	-0.612572	0.216765	-0.358373	0.52466	0.0303246		BSU00610	Spore protein YabQ	yabQ BSU00610	-0.288826	-0.794217	4.52153	3.34756	3.37527	0.789667	0.658552	2.15395	0.0657428	1.44376		YP_004888154.1	FMN-dependent NADH:quinone oxidoreductase 1 (EC 1.6.5.-) (Azo-dye reductase 1) (FMN-dependent NADH-azo compound oxidoreductase 1) (FMN-dependent NADH-azoreductase 1) (EC 1.7.1.17)	azoR1 lp_0075	0.133147	0.103786	1.08113		YP_004888154.1	FMN-dependent NADH:quinone oxidoreductase 1 (EC 1.6.5.-) (Azo-dye reductase 1) (FMN-dependent NADH-azo compound oxidoreductase 1) (FMN-dependent NADH-azoreductase 1) (EC 1.7.1.17)	azoR1 lp_0075	-0.0536057	0.157921	0.0199028	2.01178		b0061	L-ribulose-5-phosphate 4-epimerase AraD (EC 5.1.3.4) (Phosphoribulose isomerase)	araD b0061 JW0060	0.341868	-0.38144	0.146881
BSU00620	Cell division protein DivIC	divIC divA BSU00620	0.476573	0.145396	-0.988323	-0.906351	-0.811486	-0.643455	-0.387663	-1.50259	-0.291049	-0.600343		BSU00620	Cell division protein DivIC	divIC divA BSU00620	-0.302073	-1.14453	2.13708	1.93838	1.98549	-0.0572797	0.763779	0.0168565	-0.553487	0.683496		YP_004888155.1	Elongation factor G	fusA1 lp_0076	-1.14867	-0.552433	-0.64442		YP_004888155.1	Elongation factor G	fusA1 lp_0076	0.0302504	0.193159	-0.623868	0.776911		b0062	L-arabinose isomerase (EC 5.3.1.4)	araA b0062 JW0061	0.0584136	-0.152092	-0.152092
BSU00630	Uncharacterized protein YabR	yabR BSU00630	-0.42475	-1.62809	-1.10158	-1.11941	-1.05426	-0.510286	-1.02313	-1.88554	-0.236383	-0.212625		BSU00630	Uncharacterized protein YabR	yabR BSU00630	-0.990874	-3.79978	0.256017	-0.528865	0.0200724	1.08981	-1.63368	-0.281797	-0.000735533	-0.453326		YP_004888156.1	DUF4123 domain-containing protein	lp_0077	-0.670976	-0.0527906	-0.319613		YP_004888156.1	DUF4123 domain-containing protein	lp_0077	-1.17098	0.752339	-0.820545	-0.0818214		b0063	Ribulokinase (EC 2.7.1.16)	araB b0063 JW0062	0.130838	-0.230816	-0.230816
BSU00640	Stage II sporulation protein E (EC 3.1.3.16) (Stage II sporulation protein H)	spoIIE spoIIH BSU00640	0.0629318	0.715415	-0.45388	0.196868	-0.323477	-1.25641	-0.740746	-0.18144	-0.618369	-0.773976		BSU00640	Stage II sporulation protein E (EC 3.1.3.16) (Stage II sporulation protein H)	spoIIE spoIIH BSU00640	-0.193666	-1.95718	1.5832	0.360796	0.759228	1.59366	-0.357005	-1.19861	-0.0594215	-0.475333		YP_004888157.1	Permease, drug/metabolite transporter (DMT) superfamily	lp_0078	-0.680792	-1.07593	-0.792216		YP_004888157.1	Permease, drug/metabolite transporter (DMT) superfamily	lp_0078	-0.756514	0.155758	-0.92458	-0.182872		b0064	Arabinose operon regulatory protein (HTH-type transcriptional regulator AraC)	araC b0064 JW0063	0.231436	-0.593152	1.04248
BSU00650	Uncharacterized protein YabS	yabS BSU00650	-1.28888	-1.23315	-1.23099	-1.12655	-0.990167	-0.990167	-1.75931	-1.22727	-0.607334	-1.04583		BSU00650	Uncharacterized protein YabS	yabS BSU00650	-0.475885	-1.06818	2.12024	1.68184	1.35461	0.771229	-0.341019	-0.164981	-0.0713237	-0.48884		YP_004888158.1	Acetyltransferase, GNAT family	lp_0080	-1.35302	-1.31633	-1.36837		YP_004888158.1	Acetyltransferase, GNAT family	lp_0080	-0.0116897	0.401354	-0.629442	0.498096		b0065	Inner membrane protein YabI	yabI b0065 JW5005	-0.0612126	-0.0796216	-0.274609
BSU00660	Probable serine/threonine-protein kinase YabT (EC 2.7.11.1)	yabT BSU00660	0.129649	0.84564	-0.8902	0.0160381	-0.802522	-0.997509	-0.309839	-2.22693	-0.942178	-0.805012		BSU00660	Probable serine/threonine-protein kinase YabT (EC 2.7.11.1)	yabT BSU00660	-0.930249	-1.88101	-0.697179	-1.4263	-1.08433	-0.847255	-1.7078	2.75588	0.170085	0.00819712		YP_004888159.1	ThiJ/PfpI family protein, Type 1 glutamine amidotransferase (GATase1)-like domain	lp_0081	-0.211453	-0.567133	-0.264836		YP_004888159.1	ThiJ/PfpI family protein, Type 1 glutamine amidotransferase (GATase1)-like domain	lp_0081	0.65849	-0.295815	-0.596811	-0.573649		b0066	Thiamine import ATP-binding protein ThiQ (EC 7.6.2.15)	thiQ yabJ b0066 JW0065	0.190376	-0.353206	0.175114
BSU00670	tRNA(Ile)-lysidine synthase (EC 6.3.4.19) (tRNA(Ile)-2-lysyl-cytidine synthase) (tRNA(Ile)-lysidine synthetase)	tilS yacA BSU00670	0.243869	0.00974073	-0.541031	-0.598277	-0.650498	0.526916	0.174008	-0.0408512	-0.0246679	-0.460693		BSU00670	tRNA(Ile)-lysidine synthase (EC 6.3.4.19) (tRNA(Ile)-2-lysyl-cytidine synthase) (tRNA(Ile)-lysidine synthetase)	tilS yacA BSU00670	-0.535028	-0.301022	-0.76555	-1.48239	-0.721683	-0.404201	-0.566501	-0.121407	0.29868	-0.320928		YP_004888160.1	Medium chain dehydrogenases/reductase (MDR)/zinc-dependent alcohol dehydrogenase-like family protein (EC 1.-.-.-)	lp_0082	0.283824	0.448196	-0.520767		YP_004888160.1	Medium chain dehydrogenases/reductase (MDR)/zinc-dependent alcohol dehydrogenase-like family protein (EC 1.-.-.-)	lp_0082	0.0276305	-0.0546657	-0.42877	-1.03461		b0067	Thiamine transport system permease protein ThiP	thiP yabK b0067 JW0066	0.163799	0.586276	0.586276
BSU00680	Hypoxanthine-guanine phosphoribosyltransferase (HGPRT) (HGPRTase) (EC 2.4.2.8)	hprT hpt BSU00680	-0.436011	-0.608731	-1.3904	-0.813835	-0.291035	-0.296612	-0.329827	-1.75753	-0.658557	-0.620423		BSU00680	Hypoxanthine-guanine phosphoribosyltransferase (HGPRT) (HGPRTase) (EC 2.4.2.8)	hprT hpt BSU00680	0.0411023	-0.378559	-2.48518	-2.46102	-2.28426	0.116527	-1.06235	-0.935063	0.397614	-0.937828		YP_004888161.1	Transcription regulator, ArsR family	lp_0083	-0.0100288	-0.484645	-0.730131		YP_004888161.1	Transcription regulator, ArsR family	lp_0083	0.349941	-0.00978597	-1.50398	1.06639		b0068	Thiamine-binding periplasmic protein	thiB tbpA yabL b0068 JW0067	0.249795	-0.281319	-0.142973
BSU00690	ATP-dependent zinc metalloprotease FtsH (EC 3.4.24.-) (Cell division protease FtsH)	ftsH BSU00690	-0.0515261	-0.978893	-1.30111	-1.31397	-1.00474	-0.712043	-0.621938	-2.1696	-0.663478	-0.640254		BSU00690	ATP-dependent zinc metalloprotease FtsH (EC 3.4.24.-) (Cell division protease FtsH)	ftsH BSU00690	-0.10747	-1.18118	-0.216432	-0.741394	-0.698472	-1.37736	0.238134	0.853644	0.227642	-0.0432309		YP_004888162.1	Multidrug export protein MepA	lp_0085	-1.30885	-0.930621	-1.67202		YP_004888162.1	Multidrug export protein MepA	lp_0085	0.0443559	-0.618595	-1.05054	-1.43775		b0069	HTH-type transcriptional regulator SgrR	sgrR yabN b0069 JW0068	0.291476	-0.23666	0.958327
BSU00700	Type III pantothenate kinase (EC 2.7.1.33) (PanK-III) (Pantothenic acid kinase)	coaX coaA yacB BSU00700	-0.153138	0.839999	-0.925832	-1.0631	-0.764961	-0.331683	0.0602327	-1.29456	-0.43241	-1.44594		BSU00700	Type III pantothenate kinase (EC 2.7.1.33) (PanK-III) (Pantothenic acid kinase)	coaX coaA yacB BSU00700	0.378985	-1.23113	-0.420484	-0.988481	-1.30119	-0.803354	-0.351764	-0.774565	0.219772	-0.856812		YP_004888163.1	Proline iminopeptidase (PIP) (EC 3.4.11.5) (Prolyl aminopeptidase) (PAP)	pip pepI lp_0088	-0.973693	-0.66625	-0.701064		YP_004888163.1	Proline iminopeptidase (PIP) (EC 3.4.11.5) (Prolyl aminopeptidase) (PAP)	pip pepI lp_0088	-0.0756719	-0.147016	-0.821181	-0.958565		b4662	Putative inhibitor of glucose uptake transporter SgrT	sgrT b4662 JW0068.1	0.111111	0.111111	0.111111
BSU00710	33 kDa chaperonin (Heat shock protein 33 homolog) (HSP33)	hslO yacC BSU00710	-0.167429	-0.6063	-1.29234	-0.775638	-0.365515	-0.313591	-0.554052	-2.00297	-0.794257	-1.23274		BSU00710	33 kDa chaperonin (Heat shock protein 33 homolog) (HSP33)	hslO yacC BSU00710	0.448721	1.0854	-0.319784	-0.0684706	-0.196578	1.1227	-0.24901	-2.10046	0.296945	-0.527145		YP_004888164.1	UPF0246 protein lp_0089	lp_0089	-1.06027	-0.790306	-1.40018		YP_004888164.1	UPF0246 protein lp_0089	lp_0089	-0.0516779	-0.316871	-0.464371	-1.35458		b0070	Sugar efflux transporter A	setA yabM b0070 JW0069	0.114592	-0.452585	-0.146225
BSU00720	Putative peptidyl-prolyl cis-trans isomerase YacD (PPIase YacD) (EC 5.2.1.8) (Rotamase YacD)	yacD BSU00720	0.177762	1.13028	-1.9526	-1.11618	-1.07541	-0.404886	-0.505705	-1.94089	-0.481895	-0.339709		BSU00720	Putative peptidyl-prolyl cis-trans isomerase YacD (PPIase YacD) (EC 5.2.1.8) (Rotamase YacD)	yacD BSU00720	-2.11795	-1.73443	-0.521156	-0.222647	0.0470784	2.30866	-0.394506	-1.98989	0.280674	-0.454924		YP_004888165.1	Pyridoxamine 5'-phosphate oxidase family protein, FMN-binding	lp_0091	-0.0557098	-0.879552	-0.220212		YP_004888165.1	Pyridoxamine 5'-phosphate oxidase family protein, FMN-binding	lp_0091	1.10598	-0.994784	-0.229097	1.57412		b0071	3-isopropylmalate dehydratase small subunit (EC 4.2.1.33) (Alpha-IPM isomerase) (IPMI) (Isopropylmalate isomerase)	leuD b0071 JW0070	-0.0638123	-0.111111	-0.111111
BSU00730	Cysteine synthase (CSase) (EC 2.5.1.47) (O-acetylserine (thiol)-lyase) (OAS-TL) (Superoxide-inducible protein 11) (SOI11)	cysK BSU00730	-0.121432	-0.258025	-1.20334	-0.992683	-0.951916	-1.09006	-0.171557	-2.68929	-1.45519	-2.5282		BSU00730	Cysteine synthase (CSase) (EC 2.5.1.47) (O-acetylserine (thiol)-lyase) (OAS-TL) (Superoxide-inducible protein 11) (SOI11)	cysK BSU00730	1.70181	1.35533	-0.150511	0.0273658	0.0033573	-1.30231	-0.358756	-0.0384914	0.00455338	0.583856		YP_004888166.1	Oligopeptide ABC transporter,lipoprotein-binding protein	lp_0092	-0.62132	-0.488126	0.0109781		YP_004888166.1	Oligopeptide ABC transporter,lipoprotein-binding protein	lp_0092	-0.0263512	-1.0059	-1.34832	-0.694176		b0072	3-isopropylmalate dehydratase large subunit (EC 4.2.1.33) (Alpha-IPM isomerase) (IPMI) (Isopropylmalate isomerase)	leuC b0072 JW0071	0.0945875	-0.0236207	0.5047
BSU00740	Aminodeoxychorismate synthase component 1 (ADC synthase) (ADCS) (EC 2.6.1.85) (4-amino-4-deoxychorismate synthase component 1)	pabB pab BSU00740	0.2816	0.233423	-1.00348	-1.32485	-1.412	-1.11515	-0.0400201	-1.4	-0.286995	-1.66133		BSU00740	Aminodeoxychorismate synthase component 1 (ADC synthase) (ADCS) (EC 2.6.1.85) (4-amino-4-deoxychorismate synthase component 1)	pabB pab BSU00740	0.649759	1.26087	-0.230699	-1.10924	-0.822574	0.510956	-0.330538	0.208545	0.426844	0.986382		YP_004888167.1	TIGR04255 family protein	lp_0096	0.014635	0.104653	0.770729		YP_004888167.1	TIGR04255 family protein	lp_0096	-0.975086	-0.146406	1.06154	3.58422		b0073	3-isopropylmalate dehydrogenase (EC 1.1.1.85) (3-IPM-DH) (Beta-IPM dehydrogenase) (IMDH)	leuB b0073 JW5807	-0.072225	-0.432108	-0.0481066
BSU00750	Aminodeoxychorismate/anthranilate synthase component 2 (ADC synthase) (ADCS) (EC 2.6.1.85) (EC 4.1.3.27) (4-amino-4-deoxychorismate synthase component 2) (Aminodeoxychorismate synthase, glutamine amidotransferase component)	pabA trpG BSU00750	0.491223	0.376731	-0.74476	-1.00595	-1.2607	0.310944	-0.00737839	-1.2478	-0.757712	-2.08982		BSU00750	Aminodeoxychorismate/anthranilate synthase component 2 (ADC synthase) (ADCS) (EC 2.6.1.85) (EC 4.1.3.27) (4-amino-4-deoxychorismate synthase component 2) (Aminodeoxychorismate synthase, glutamine amidotransferase component)	pabA trpG BSU00750	1.09635	-0.514727	-0.874004	-0.75284	-0.275358	-1.13879	-0.993169	1.41758	0.171096	0.0181126		YP_004888168.1	Spectinomycin 9-adenylyltransferase	lp_0098	-0.445533	-0.664738	-0.216052		YP_004888168.1	Spectinomycin 9-adenylyltransferase	lp_0098	-0.207797	-0.178156	0.335714	3.31668		b0074	2-isopropylmalate synthase (EC 2.3.3.13) (Alpha-IPM synthase) (Alpha-isopropylmalate synthase)	leuA b0074 JW0073	-0.599527	-0.290787	-0.680762
BSU00760	Aminodeoxychorismate lyase (EC 4.1.3.38) (4-amino-4-deoxychorismate lyase) (ADC lyase) (ADCL)	pabC BSU00760	-0.771398	-1.19587	-0.611488	-0.515582	-0.671479	-1.4787	0.0903723	-0.156609	0.178834	-1.98859		BSU00760	Aminodeoxychorismate lyase (EC 4.1.3.38) (4-amino-4-deoxychorismate lyase) (ADC lyase) (ADCL)	pabC BSU00760	-0.0117558	-2.00152	2.47251	2.15682	2.13578	-0.167148	0.379587	0.695589	0.0163457	-0.0784065		YP_004888169.1	DUF4329 domain-containing protein	lp_0099	-0.99272	-0.943189	-2.08584		YP_004888169.1	DUF4329 domain-containing protein	lp_0099	0.926068	-0.0458613	0.0640011	-1.25594		b0075	leu operon leader peptide (leu operon attenuator peptide)	leuL leuLP b0075 JW0074	0.233437	0.0649958	1.36729
BSU00770	Dihydropteroate synthase (DHPS) (EC 2.5.1.15) (Dihydropteroate pyrophosphorylase)	sul BSU00770	0.150183	0.943015	-1.78233	-1.14271	-1.12954	-0.221889	-0.323685	-1.74256	-0.845774	-1.98076		BSU00770	Dihydropteroate synthase (DHPS) (EC 2.5.1.15) (Dihydropteroate pyrophosphorylase)	sul BSU00770	-0.0107212	-0.134716	-0.00783254	0.278535	0.343925	-0.787072	-0.357882	-1.80605	0.116153	-0.32738		YP_004888170.1	Nickel import ATP-binding protein LarO (EC 7.2.2.-) (Energy-coupling factor transporter ATP-binding protein LarO) (ECF transporter A component LarO) (Nickel transport ATP-binding protein)	larO lp_0100	-0.0643507	-0.21147	0.562181		YP_004888170.1	Nickel import ATP-binding protein LarO (EC 7.2.2.-) (Energy-coupling factor transporter ATP-binding protein LarO) (ECF transporter A component LarO) (Nickel transport ATP-binding protein)	larO lp_0100	-0.0684674	-0.00410603	-0.353719	-0.476057		b0076	HTH-type transcriptional regulator LeuO	leuO b0076 JW0075	0.0912431	-0.688436	0.393269
BSU00780	Dihydroneopterin aldolase (DHNA) (EC 4.1.2.25) (7,8-dihydroneopterin aldolase)	folB folA yacE BSU00780	-0.0494805	-0.625382	-1.64807	-0.79009	0.064823	-0.953339	-0.602433	-2.01575	-0.890377	-2.28362		BSU00780	Dihydroneopterin aldolase (DHNA) (EC 4.1.2.25) (7,8-dihydroneopterin aldolase)	folB folA yacE BSU00780	-0.498434	1.05483	-0.498582	-0.288026	0.01068	-0.340787	-0.638299	-2.01673	-0.102611	-1.67425		YP_004888171.1	Nickel permease LarQ (Energy-coupling factor transporter transmembrane protein LarQ) (ECF transporter T component LarQ)	larQ lp_0101	-0.892455	-0.50012	-0.549306		YP_004888171.1	Nickel permease LarQ (Energy-coupling factor transporter transmembrane protein LarQ) (ECF transporter T component LarQ)	larQ lp_0101	-0.6249	-0.33555	-2.43061	-2.59242		b4726	Protein YabR	yabR b4726	0	0	0
BSU00790	2-amino-4-hydroxy-6-hydroxymethyldihydropteridine pyrophosphokinase (EC 2.7.6.3) (6-hydroxymethyl-7,8-dihydropterin pyrophosphokinase) (PPPK) (7,8-dihydro-6-hydroxymethylpterin-pyrophosphokinase) (HPPK)	folK BSU00790	-0.0704542	0.119883	-0.723801	-0.567786	-0.92241	-0.142461	0.0818879	-0.298148	0.368563	-0.251629		BSU00790	2-amino-4-hydroxy-6-hydroxymethyldihydropteridine pyrophosphokinase (EC 2.7.6.3) (6-hydroxymethyl-7,8-dihydropterin pyrophosphokinase) (PPPK) (7,8-dihydro-6-hydroxymethylpterin-pyrophosphokinase) (HPPK)	folK BSU00790	-0.523099	-3.07749	0.0348043	-0.0511971	-0.00380649	-0.691049	-0.0632196	0.351778	-0.0126868	0.0138208		YP_004888172.1	Probable fused nickel transport protein LarMN (Probable energy-coupling factor transporter substrate-capture protein LarMN) (ECF transporter S component LarMN)	larMN cbiM lp_0102	-1.68616	-1.46858	-1.6401		YP_004888172.1	Probable fused nickel transport protein LarMN (Probable energy-coupling factor transporter substrate-capture protein LarMN) (ECF transporter S component LarMN)	larMN cbiM lp_0102	-0.324618	-0.0763227	-3.0241	-2.1884		b0077	Acetolactate synthase isozyme 3 large subunit (EC 2.2.1.6) (AHAS-III) (ALS-III) (Acetohydroxy-acid synthase III large subunit)	ilvI b0077 JW0076	0.21411	0.245046	0.41392
BSU00800	Uncharacterized HTH-type transcriptional regulator YazB	yazB BSU00800	0.15767	-0.352933	-0.836695	-1.56429	-0.252824	-0.317039	0.442865	0.380452	-0.474653	1.21736		BSU00800	Uncharacterized HTH-type transcriptional regulator YazB	yazB BSU00800	-0.100782	-0.862527	-0.540766	-0.770145	-1.37505	-1.86507	-0.97892	3.1484	0.336662	0.2756		YP_004888173.1	Lactate racemization regulatory protein (Transcriptional activator LarR)	larR lp_0103	-1.54787	-0.856571	-0.199821		YP_004888173.1	Lactate racemization regulatory protein (Transcriptional activator LarR)	larR lp_0103	0.209337	0.0315586	-3.01612	-0.833372		b0078	Acetolactate synthase isozyme 3 small subunit (EC 2.2.1.6) (ALS-III) (Acetohydroxy-acid synthase III small subunit) (AHAS-III)	ilvH brnP b0078 JW0077	0.302451	0.548106	-0.387679
BSU00810	Probable tRNA-dihydrouridine synthase 1 (EC 1.3.1.-)	dus1 yacF BSU00810	0.146748	-0.436829	-0.815747	-0.507668	-0.151426	-0.568493	-0.766206	-2.27795	-0.653405	-0.700501		BSU00810	Probable tRNA-dihydrouridine synthase 1 (EC 1.3.1.-)	dus1 yacF BSU00810	-0.0750684	-0.429282	0.254934	-0.138252	0.00298052	-0.201157	0.227373	-2.4476	0.18788	-0.864298		YP_004888174.1	Lactate racemase (Lar) (EC 5.1.2.1) (Lactate racemization operon protein LarA)	larA lp_0104	-2.07764	-0.693593	0.187693		YP_004888174.1	Lactate racemase (Lar) (EC 5.1.2.1) (Lactate racemization operon protein LarA)	larA lp_0104	0.0753532	0.329172	-0.840131	-0.661775		b0080	Catabolite repressor/activator (Fructose repressor)	cra fruC fruR shl b0080 JW0078	0.289554	-0.363363	-0.540201
BSU00820	Lysine--tRNA ligase (EC 6.1.1.6) (Lysyl-tRNA synthetase) (LysRS)	lysS BSU00820	-0.159734	-0.199613	-1.1185	-0.854517	-0.541669	-0.729212	-0.336229	-1.76687	-0.509833	-1.21192		BSU00820	Lysine--tRNA ligase (EC 6.1.1.6) (Lysyl-tRNA synthetase) (LysRS)	lysS BSU00820	-0.0582442	0.0984425	-0.576301	-1.14346	-1.48018	0.210131	-0.447454	-0.134019	0.0669675	-0.392689		YP_004888175.1	Pyridinium-3,5-biscarboxylic acid mononucleotide synthase (P2CMN synthase) (EC 2.5.1.143) (Lactate racemase accessory protein LarB) (Lactate racemase activation protein LarB) (Lactate racemase maturation protein LarB) (Lactate racemization operon protein LarB) (Nickel-pincer cofactor biosynthesis protein LarB) (Nicotinic acid adenine dinucleotide carboxylase/hydrolase) (NaAD carboxylase/hydrolase)	larB lp_0105	-0.625769	-0.459103	-1.18241		YP_004888175.1	Pyridinium-3,5-biscarboxylic acid mononucleotide synthase (P2CMN synthase) (EC 2.5.1.143) (Lactate racemase accessory protein LarB) (Lactate racemase activation protein LarB) (Lactate racemase maturation protein LarB) (Lactate racemization operon protein LarB) (Nickel-pincer cofactor biosynthesis protein LarB) (Nicotinic acid adenine dinucleotide carboxylase/hydrolase) (NaAD carboxylase/hydrolase)	larB lp_0105	-0.138713	0.549382	-0.663422	-0.465443		b0081	Transcriptional regulator MraZ	mraZ yabB b0081 JW0079	0.879892	0.938756	0.674456
BSU00830	Transcriptional regulator CtsR (Class three stress gene repressor)	ctsR yacG BSU00830	-0.164006	-0.0946838	-0.733123	-0.663721	-0.724361	-0.726422	-0.361462	-1.87096	-0.594924	-1.83758		BSU00830	Transcriptional regulator CtsR (Class three stress gene repressor)	ctsR yacG BSU00830	-0.459002	-0.348221	0.75367	1.37807	2.3412	0.366232	0.801661	-0.0986326	0.799977	1.18174		YP_004888176.1	Pyridinium-3,5-bisthiocarboxylic acid mononucleotide nickel insertion protein (P2TMN nickel insertion protein) (EC 4.99.1.12) (Lactate racemase accessory protein LarC) (Lactate racemase activation protein LarC) (Lactate racemase maturation protein LarC) (Lactate racemization operon protein LarC) (Nickel-pincer cofactor biosynthesis protein LarC)	larC larC1/larC2 lp_0106/lp_0107	-0.660964	-0.230137	-0.56347		YP_004888176.1	Pyridinium-3,5-bisthiocarboxylic acid mononucleotide nickel insertion protein (P2TMN nickel insertion protein) (EC 4.99.1.12) (Lactate racemase accessory protein LarC) (Lactate racemase activation protein LarC) (Lactate racemase maturation protein LarC) (Lactate racemization operon protein LarC) (Nickel-pincer cofactor biosynthesis protein LarC)	larC larC1/larC2 lp_0106/lp_0107	0.0755354	0.212723	-0.947247	-0.934659		b0082	Ribosomal RNA small subunit methyltransferase H (EC 2.1.1.199) (16S rRNA m(4)C1402 methyltransferase) (rRNA (cytosine-N(4)-)-methyltransferase RsmH)	rsmH mraW yabC b0082 JW0080	0.71843	0.461054	0.455779
BSU00840	Protein-arginine kinase activator protein	mcsA yacH BSU00840	0.448927	0.0370113	-0.849498	-0.728036	-0.430414	-1.02388	-0.0312165	-2.14794	-0.334983	-0.954646		BSU00840	Protein-arginine kinase activator protein	mcsA yacH BSU00840	-0.226878	-0.301872	1.51146	2.04472	2.64273	-0.710879	0.784025	0.321331	0.248583	0.313547		YP_004888177.1	Pyridinium-3,5-bisthiocarboxylic acid mononucleotide nickel insertion protein (P2TMN nickel insertion protein) (EC 4.99.1.12) (Lactate racemase accessory protein LarC) (Lactate racemase activation protein LarC) (Lactate racemase maturation protein LarC) (Lactate racemization operon protein LarC) (Nickel-pincer cofactor biosynthesis protein LarC)	larC larC1/larC2 lp_0106/lp_0107	0.631517	-1.06347	-0.730137		YP_004888177.1	Pyridinium-3,5-bisthiocarboxylic acid mononucleotide nickel insertion protein (P2TMN nickel insertion protein) (EC 4.99.1.12) (Lactate racemase accessory protein LarC) (Lactate racemase activation protein LarC) (Lactate racemase maturation protein LarC) (Lactate racemization operon protein LarC) (Nickel-pincer cofactor biosynthesis protein LarC)	larC larC1/larC2 lp_0106/lp_0107	0.00861743	0.496549	-2.24925	-0.935977		b0083	Cell division protein FtsL	ftsL mraR yabD b0083 JW0081	-0.06063	0.922528	0.589194
BSU00850	Protein-arginine kinase (EC 2.7.14.1)	mcsB yacI BSU00850	0.161276	0.0109001	-1.01483	-0.743306	-0.436905	-1.06545	-0.330236	-2.04559	-0.635957	-0.280916		BSU00850	Protein-arginine kinase (EC 2.7.14.1)	mcsB yacI BSU00850	-0.443298	0.465538	1.34597	1.37922	1.9043	-2.28035	0.208611	1.14571	0.788141	1.07334		YP_004888178.1	D/L-lactic acid transporter (Lactate racemization operon protein LarD) (Lactic acid channel)	larD glpF1 lp_0108	-0.261781	-0.393253	-1.22387		YP_004888178.1	D/L-lactic acid transporter (Lactate racemization operon protein LarD) (Lactic acid channel)	larD glpF1 lp_0108	-0.121641	-0.284884	-1.97303	-0.580649		b0084	Peptidoglycan D,D-transpeptidase FtsI (EC 3.4.16.4) (Essential cell division protein FtsI) (Murein transpeptidase) (Penicillin-binding protein 3) (PBP-3) (Peptidoglycan synthase FtsI)	ftsI pbpB b0084 JW0082	0.360302	-0.2105	0.807576
BSU00860	Negative regulator of genetic competence ClpC/MecB	clpC mecB BSU00860	-0.190785	-0.286456	-1.20863	-0.684501	-0.56067	-1.06252	-0.492832	-1.28646	-0.0227915	-0.587708		BSU00860	Negative regulator of genetic competence ClpC/MecB	clpC mecB BSU00860	0.462933	1.60698	1.63585	1.85415	2.47852	0.125287	0.543832	-0.199426	0.551846	0.777255		YP_004888179.1	Pyridinium-3,5-bisthiocarboxylic acid mononucleotide synthase (EC 4.4.1.37) (Lactate racemase accessory protein LarE) (Lactate racemase activation protein LarE) (Lactate racemase maturation protein LarE) (Lactate racemization operon protein LarE) (Nickel-pincer cofactor biosynthesis protein LarE) (Pyridinium-3,5-biscarboxylic acid mononucleotide sulfurtransferase) (P2CMN sulfurtransferase)	larE lp_0109	0.38249	-1.39537	-0.923694		YP_004888179.1	Pyridinium-3,5-bisthiocarboxylic acid mononucleotide synthase (EC 4.4.1.37) (Lactate racemase accessory protein LarE) (Lactate racemase activation protein LarE) (Lactate racemase maturation protein LarE) (Lactate racemization operon protein LarE) (Nickel-pincer cofactor biosynthesis protein LarE) (Pyridinium-3,5-biscarboxylic acid mononucleotide sulfurtransferase) (P2CMN sulfurtransferase)	larE lp_0109	0.0821922	-0.0139706	-0.555844	-0.0740199		b0085	UDP-N-acetylmuramoyl-L-alanyl-D-glutamate--2,6-diaminopimelate ligase (EC 6.3.2.13) (Meso-A2pm-adding enzyme) (Meso-diaminopimelate-adding enzyme) (UDP-MurNAc-L-Ala-D-Glu:meso-diaminopimelate ligase) (UDP-MurNAc-tripeptide synthetase) (UDP-N-acetylmuramyl-tripeptide synthetase)	murE b0085 JW0083	-0.0461343	0.0140839	-0.369917
BSU00870	DNA repair protein RadA (EC 3.6.4.-) (Branch migration protein RadA) (DNA repair protein Sms)	radA orf5 sms yacJ BSU00870	0.199906	1.20393	-0.751571	-0.669629	-0.549961	-0.758909	-0.153222	-0.97446	-1.19687	0.226401		BSU00870	DNA repair protein RadA (EC 3.6.4.-) (Branch migration protein RadA) (DNA repair protein Sms)	radA orf5 sms yacJ BSU00870	0.302148	1.36811	1.70526	1.33472	1.84293	-0.279787	-0.191098	0.773268	0.078498	0.426789		YP_004888180.1	Medium chain dehydrogenases/reductase (MDR)/zinc-dependent alcohol dehydrogenase-like family protein (EC 1.-.-.-)	lp_0111	-0.596146	-0.692207	-0.200063		YP_004888180.1	Medium chain dehydrogenases/reductase (MDR)/zinc-dependent alcohol dehydrogenase-like family protein (EC 1.-.-.-)	lp_0111	0.0550284	-0.658799	0.193622	1.19032		b0086	UDP-N-acetylmuramoyl-tripeptide--D-alanyl-D-alanine ligase (EC 6.3.2.10) (D-alanyl-D-alanine-adding enzyme) (UDP-MurNAc-pentapeptide synthetase)	murF mra b0086 JW0084	-0.136369	0.453887	0.0132447
BSU00880	DNA integrity scanning protein DisA (Cyclic di-AMP synthase) (c-di-AMP synthase) (Diadenylate cyclase) (DAC) (EC 2.7.7.85)	disA comY orf6 yacK BSU00880	-0.0947236	-0.156379	-1.02961	-0.821251	-1.1148	-0.921515	-0.379537	-0.880827	-0.546071	-1.70958		BSU00880	DNA integrity scanning protein DisA (Cyclic di-AMP synthase) (c-di-AMP synthase) (Diadenylate cyclase) (DAC) (EC 2.7.7.85)	disA comY orf6 yacK BSU00880	0.822327	1.94091	0.243101	0.0616244	1.12801	-0.109873	0.0906233	-1.43073	-0.0320056	-0.106524		YP_004888181.1	Hydroxyethylthiazole kinase (EC 2.7.1.50) (4-methyl-5-beta-hydroxyethylthiazole kinase) (TH kinase) (Thz kinase)	thiM lp_0113	-1.02309	-0.344772	0.180951		YP_004888181.1	Hydroxyethylthiazole kinase (EC 2.7.1.50) (4-methyl-5-beta-hydroxyethylthiazole kinase) (TH kinase) (Thz kinase)	thiM lp_0113	0.214991	-0.0617741	0.873188	3.44425		b0087	Phospho-N-acetylmuramoyl-pentapeptide-transferase (EC 2.7.8.13) (UDP-MurNAc-pentapeptide phosphotransferase)	mraY murX b0087 JW0085	-0.00602397	0.508686	0.861651
BSU00890	Uncharacterized PIN and TRAM-domain containing protein YacL (Putative RNase YacL) (EC 3.1.-.-)	yacL BSU00890	0.215465	0.260897	-0.729107	-0.847165	-0.730992	-0.774243	-0.294461	-1.12171	-0.291251	-1.04498		BSU00890	Uncharacterized PIN and TRAM-domain containing protein YacL (Putative RNase YacL) (EC 3.1.-.-)	yacL BSU00890	0.572855	1.08115	1.62785	1.33443	1.36623	-0.923634	-0.358615	1.68282	0.0624795	1.32064		YP_004888182.1	Phosphomethylpyrimidine kinase & hydroxymethylpyrimidine kinase (EC 2.7.1.49, EC 2.7.4.7)	thiD lp_0114	-0.167967	-0.425296	-0.223873		YP_004888182.1	Phosphomethylpyrimidine kinase & hydroxymethylpyrimidine kinase (EC 2.7.1.49, EC 2.7.4.7)	thiD lp_0114	-1.07263	-0.0429475	-0.254787	2.44103		b0088	UDP-N-acetylmuramoylalanine--D-glutamate ligase (EC 6.3.2.9) (D-glutamic acid-adding enzyme) (UDP-N-acetylmuramoyl-L-alanyl-D-glutamate synthetase)	murD b0088 JW0086	0.114626	-0.493296	0.230013
BSU00900	2-C-methyl-D-erythritol 4-phosphate cytidylyltransferase (EC 2.7.7.60) (4-diphosphocytidyl-2C-methyl-D-erythritol synthase) (MEP cytidylyltransferase) (MCT)	ispD yacM BSU00900	0.934787	-0.084691	-0.0316055	-0.0593805	-0.239848	0.0344003	0.272965	-0.706787	-0.702156	-1.11477		BSU00900	2-C-methyl-D-erythritol 4-phosphate cytidylyltransferase (EC 2.7.7.60) (4-diphosphocytidyl-2C-methyl-D-erythritol synthase) (MEP cytidylyltransferase) (MCT)	ispD yacM BSU00900	-0.226499	-3.1093	1.31288	1.34151	0.883701	-0.637254	0.111418	0.238855	0.42477	0.594851		YP_004888183.1	Thiamine-phosphate synthase (TP synthase) (TPS) (EC 2.5.1.3) (Thiamine-phosphate pyrophosphorylase) (TMP pyrophosphorylase) (TMP-PPase)	thiE lp_0115	0.0193139	-0.324685	-0.173879		YP_004888183.1	Thiamine-phosphate synthase (TP synthase) (TPS) (EC 2.5.1.3) (Thiamine-phosphate pyrophosphorylase) (TMP pyrophosphorylase) (TMP-PPase)	thiE lp_0115	-1.3371	0.0113605	-0.377147	2.97814		b0089	Probable peptidoglycan glycosyltransferase FtsW (PGT) (EC 2.4.1.129) (Cell division protein FtsW) (Cell wall polymerase) (Lipid II flippase FtsW) (Peptidoglycan polymerase) (PG polymerase)	ftsW b0089 JW0087	0.588827	0.0140887	0.0096119
BSU00910	2-C-methyl-D-erythritol 2,4-cyclodiphosphate synthase (MECDP-synthase) (MECPP-synthase) (MECPS) (EC 4.6.1.12)	ispF yacN BSU00910	0.0487925	0.447222	-1.902	-0.909753	-0.274038	-0.944927	0.151338	-2.21511	-0.265924	-0.629353		BSU00910	2-C-methyl-D-erythritol 2,4-cyclodiphosphate synthase (MECDP-synthase) (MECPP-synthase) (MECPS) (EC 4.6.1.12)	ispF yacN BSU00910	-0.495155	-0.915451	-2.0224	-1.43004	-1.35971	-0.52331	-0.786402	1.40909	0.694629	0.722207		YP_004888184.1	Hydroxymethylpyrimidine permease	thiP lp_0116	-0.562715	0.744975	0.188198		YP_004888184.1	Hydroxymethylpyrimidine permease	thiP lp_0116	-0.409308	0.637267	0.253711	2.9747		b0090	UDP-N-acetylglucosamine--N-acetylmuramyl-(pentapeptide) pyrophosphoryl-undecaprenol N-acetylglucosamine transferase (EC 2.4.1.227) (Undecaprenyl-PP-MurNAc-pentapeptide-UDPGlcNAc GlcNAc transferase)	murG b0090 JW0088	0.492852	0.858884	0.12457
BSU00920	Glutamate--tRNA ligase (EC 6.1.1.17) (Glutamyl-tRNA synthetase) (GluRS)	gltX BSU00920	-0.15366	-0.770854	-1.60292	-1.14197	-0.974239	-0.878134	-0.689807	-2.23288	-0.503725	-0.850973		BSU00920	Glutamate--tRNA ligase (EC 6.1.1.17) (Glutamyl-tRNA synthetase) (GluRS)	gltX BSU00920	0.0818103	0.13876	0.456932	0.208395	-0.0515031	0.233207	-0.429783	0.0935274	0.0973603	0.14621		YP_004888185.1	Glutamine amidotransferase, class I (EC 2.4.2.-)	lp_0117	-0.518255	-0.398005	0.461416		YP_004888185.1	Glutamine amidotransferase, class I (EC 2.4.2.-)	lp_0117	0.0893764	-0.148066	-1.5498	1.89274		b0091	UDP-N-acetylmuramate--L-alanine ligase (EC 6.3.2.8) (UDP-N-acetylmuramoyl-L-alanine synthetase)	murC b0091 JW0089	-1.08305	-1.54697	-0.63062
BSU00930	Serine acetyltransferase (SAT) (EC 2.3.1.30)	cysE cysA BSU00930	0.888412	1.10997	-0.467063	-0.719264	0.140756	-0.380918	0.496329	-1.12147	-0.288275	-1.22878		BSU00930	Serine acetyltransferase (SAT) (EC 2.3.1.30)	cysE cysA BSU00930	-0.202418	0.848563	0.267855	-1.28403	-0.717552	-0.623039	0.360316	-1.24776	0.212808	0.456423		YP_004888186.1	DNA-binding protein with HIRAN domain	lp_0118	-1.06246	-0.187991	-0.665363		YP_004888186.1	DNA-binding protein with HIRAN domain	lp_0118	-0.278314	-0.634379	1.95799	1.74377		b0092	D-alanine--D-alanine ligase B (EC 6.3.2.4) (D-Ala-D-Ala ligase B) (D-alanylalanine synthetase B)	ddlB ddl b0092 JW0090	0.303643	0.0401223	-0.174514
BSU00940	Cysteine--tRNA ligase (EC 6.1.1.16) (Cysteinyl-tRNA synthetase) (CysRS)	cysS spnA BSU00940	-0.0694177	0.719243	-1.55451	-1.00022	-0.324297	-1.06866	-0.303213	-1.66286	-0.32681	-1.4455		BSU00940	Cysteine--tRNA ligase (EC 6.1.1.16) (Cysteinyl-tRNA synthetase) (CysRS)	cysS spnA BSU00940	-0.774608	-0.514257	1.15011	-0.543686	-0.279265	-0.19175	0.653169	-0.108458	0.415366	-0.109495		YP_004888187.1	NTP pyrophosphohydrolase (EC 3.6.1.-)	lp_0119	-0.170562	-0.166766	-0.402203		YP_004888187.1	NTP pyrophosphohydrolase (EC 3.6.1.-)	lp_0119	0.929324	-0.448593	0.491911	1.01154		b0093	Cell division protein FtsQ	ftsQ b0093 JW0091	0.692956	1.16406	0.0487637
BSU00950	Mini-ribonuclease 3 (Mini-3) (Mini-RNase 3) (EC 3.1.26.-) (Mini-RNase III) (Mini-III)	mrnC yazC BSU00950	-0.304301	-0.568128	-0.088523	-0.277537	-0.566176	-0.2465	0.0144588	-0.904749	-0.720771	-1.70976		BSU00950	Mini-ribonuclease 3 (Mini-3) (Mini-RNase 3) (EC 3.1.26.-) (Mini-RNase III) (Mini-III)	mrnC yazC BSU00950	-0.367783	-0.57906	0.00287357	-1.01231	-0.536876	0.0124698	0.119795	-1.34484	-0.0205601	-0.325688		YP_004888188.1	Amino acid/polyamine transport protein, APC family	lp_0120	-0.434389	-0.626504	-0.796626		YP_004888188.1	Amino acid/polyamine transport protein, APC family	lp_0120	0.118697	0.372733	-1.82094	-3.03359		b0094	Cell division protein FtsA	ftsA divA b0094 JW0092	-0.358536	0.531145	-0.479414
BSU00960	Putative TrmH family tRNA/rRNA methyltransferase YacO (EC 2.1.1.-)	yacO BSU00960	0.364116	0.466233	-0.854166	-0.82587	-1.00123	-1.00263	-0.566587	-1.96476	0.0620123	-1.1462		BSU00960	Putative TrmH family tRNA/rRNA methyltransferase YacO (EC 2.1.1.-)	yacO BSU00960	0.106445	1.14698	-2.03723	-3.14942	-1.74231	0.92513	-0.486334	-3.16483	0.0484728	-0.0925793		YP_004888189.1	tRNA_int_endo_N domain-containing protein	lp_0121	-1.10566	-0.705448	-0.730547		YP_004888189.1	tRNA_int_endo_N domain-containing protein	lp_0121	0.0906927	-0.973589	0.486997	0.78801		b0095	Cell division protein FtsZ	ftsZ sfiB sulB b0095 JW0093	-0.53344	-0.246012	-0.0830374
BSU00970	Uncharacterized protein YacP	yacP BSU00970	-0.0462274	1.08013	-0.390274	-0.558799	-0.102777	-0.142105	0.232656	-0.422696	-0.172451	-0.153578		BSU00970	Uncharacterized protein YacP	yacP BSU00970	-1.51657	-2.29412	0.29232	-0.753177	-0.0839706	4.45034	0.372251	-2.21284	-0.097937	0.12491		YP_004888190.1	Alpha-beta hydrolase superfamily (EC 1.11.1.-)	lp_0122	-0.144529	-0.648153	-0.734721		YP_004888190.1	Alpha-beta hydrolase superfamily (EC 1.11.1.-)	lp_0122	0.413266	0.01176	-0.292501	0.686998		b0096	UDP-3-O-acyl-N-acetylglucosamine deacetylase (UDP-3-O-acyl-GlcNAc deacetylase) (EC 3.5.1.108) (Protein EnvA) (UDP-3-O-[R-3-hydroxymyristoyl]-N-acetylglucosamine deacetylase)	lpxC asmB envA b0096 JW0094	0.360431	0.237656	-0.567356
BSU00980	RNA polymerase sigma-H factor (Sigma-30) (Stage 0 sporulation protein H)	sigH spo0H BSU00980	0.332278	1.26603	-0.0978627	0.185218	0.500881	-0.829244	0.137269	-1.54795	-0.714643	-0.879143		BSU00980	RNA polymerase sigma-H factor (Sigma-30) (Stage 0 sporulation protein H)	sigH spo0H BSU00980	1.02825	1.40157	0.837947	1.63275	2.97086	0.211714	0.581187	-0.691508	0.0399955	0.140012		YP_004888191.1	Cation transporting P-type ATPase (EC 3.6.3.-)	pacL1 lp_0124	-0.576835	-1.14159	-0.753016		YP_004888191.1	Cation transporting P-type ATPase (EC 3.6.3.-)	pacL1 lp_0124	-0.575575	0.0884124	-0.26879	-0.38718		b0097	Secretion monitor	secM srrA yacA b0097 JW5007	-0.402369	-0.051733	0.230933
BSU00990	50S ribosomal protein L33 2	rpmGB rpmG rpmG2 BSU00990	0.342562	-0.551423	-1.17126	-1.72874	-1.23322	-2.41692	-0.12869	-2.35473	-0.25016	-0.434952		BSU00990	50S ribosomal protein L33 2	rpmGB rpmG rpmG2 BSU00990	2.07852	-0.956979	-2.4499	-1.92146	-0.645576	-0.0128284	-0.417593	-1.98232	-0.268227	0.167065		YP_004888192.1	Purine nucleoside phosphorylase (EC 2.4.2.1)	lp_0125	-0.5	-0.361654	-0.5		YP_004888192.1	Purine nucleoside phosphorylase (EC 2.4.2.1)	lp_0125	-0.00235675	0.0125841	0.0384473	-0.188106		b0098	Protein translocase subunit SecA (EC 7.4.2.8)	secA azi pea prlD b0098 JW0096	0.35181	-0.102306	-0.0579574
BSU01000	Protein translocase subunit SecE	secE BSU01000	0.0296774	-0.355283	-1.12809	-1.59219	-1.97757	-1.28232	-0.862351	-2.00621	-0.703908	-1.5569		BSU01000	Protein translocase subunit SecE	secE BSU01000	1.04779	-1.19109	-1.58371	-2.6497	-0.709136	0.104393	-0.152589	-2.51803	-0.918459	0.0156037		YP_004888193.1	Stress-responsive transcription regulator	lp_0126	-0.00830446	0.428396	0.826828		YP_004888193.1	Stress-responsive transcription regulator	lp_0126	1.4354	0.404735	1.41999	3.60202		b0099	8-oxo-dGTP diphosphatase (8-oxo-dGTPase) (EC 3.6.1.55) (7,8-dihydro-8-oxoguanine-triphosphatase) (Mutator protein MutT) (dGTP pyrophosphohydrolase)	mutT b0099 JW0097	0.202433	0.144991	0.144991
BSU01010	Transcription termination/antitermination protein NusG	nusG BSU01010	-0.571653	-0.877273	-0.326236	-1.02304	-0.717542	-0.521356	-0.273462	-2.22678	-0.567511	-1.91088		BSU01010	Transcription termination/antitermination protein NusG	nusG BSU01010	0.331234	-0.622413	-3.9556	-3.26135	-2.24544	-0.0386793	-2.01966	-4.70544	-1.3369	-1.96819		YP_004888194.1	NADPH-dependent FMN reductase family protein (EC 1.-.-.-)	lp_0127	-0.346105	-0.267786	-0.553207		YP_004888194.1	NADPH-dependent FMN reductase family protein (EC 1.-.-.-)	lp_0127	-0.2243	-0.988014	-0.653949	-3.09305		b0101	DNA gyrase inhibitor YacG	yacG b0101 JW5008	0.136961	0.0741442	0.0741442
BSU01020	50S ribosomal protein L11 (BL11)	rplK relC tsp6 BSU01020	-0.135781	0.217319	-1.63329	-1.02913	-0.831296	-0.164334	-0.0989261	-1.313	-0.0516426	-0.400995		BSU01020	50S ribosomal protein L11 (BL11)	rplK relC tsp6 BSU01020	0.589111	-1.63678	-0.952807	-0.29266	-0.573937	0.358009	-0.0382379	-2.49296	-0.595081	-0.880295		YP_004888195.1	Transcription regulator, MarR family	lp_0128	-0.930487	-0.550462	0.209556		YP_004888195.1	Transcription regulator, MarR family	lp_0128	0.294148	-1.10978	0.0112823	3.70135		b0102	Cell division protein ZapD (Z ring-associated protein D)	zapD yacF b0102 JW0099	-0.029306	0.152383	0.341396
BSU01030	50S ribosomal protein L1 (BL1)	rplA BSU01030	-0.43778	-0.371066	-1.87704	-0.69817	-1.01309	-0.526123	-0.166815	-1.40685	-0.761718	-1.57837		BSU01030	50S ribosomal protein L1 (BL1)	rplA BSU01030	0.823334	0.0698475	-7.31975	-3.7655	-1.70186	0.490892	-0.788475	-3.3943	-0.41372	-0.359826		YP_004888196.1	Small heat shock protein	hsp1 lp_0129	0.341614	0.251468	-0.255193		YP_004888196.1	Small heat shock protein	hsp1 lp_0129	-0.132878	-0.304618	-0.0222571	3.81384		b0103	Dephospho-CoA kinase (EC 2.7.1.24) (Dephosphocoenzyme A kinase)	coaE yacE b0103 JW0100	-0.420435	-0.712153	-0.345127
BSU01040	50S ribosomal protein L10 (BL5) (Cold acclimatization protein) (CAP) (Vegetative protein 300) (VEG300)	rplJ BSU01040	-0.395268	-0.560465	-0.655319	-0.480134	-0.378511	-0.537157	-0.384515	-1.56985	-0.753813	-1.43895		BSU01040	50S ribosomal protein L10 (BL5) (Cold acclimatization protein) (CAP) (Vegetative protein 300) (VEG300)	rplJ BSU01040	-0.0516237	-0.429325	-1.63023	-2.32094	-1.7536	-0.136405	-0.0210021	-0.719174	-0.16143	-1.27251		YP_004888197.1	Two-component system sensor protein	lp_0130	0.745927	0.0459566	-0.241542		YP_004888197.1	Two-component system sensor protein	lp_0130	0.0365149	-0.182423	-0.0125499	-1.48286		b4727	Protein YacM	yacM b4727	-0.26416	0	0
BSU01050	50S ribosomal protein L7/L12 (BL9) (Vegetative protein 341) (VEG341)	rplL BSU01050	-0.360474	0.239664	-1.42428	-0.441749	-0.378888	-0.143298	-0.659481	-1.68999	-0.26744	-0.727988		BSU01050	50S ribosomal protein L7/L12 (BL9) (Vegetative protein 341) (VEG341)	rplL BSU01050	-0.036953	-3.48086	-2.58242	-2.68542	-1.70812	0.662888	-0.35263	-0.847717	-0.441572	-0.516406		YP_004888198.1	Two-component system response regulator	lp_0131	1.08273	0.572917	0.623585		YP_004888198.1	Two-component system response regulator	lp_0131	-0.0594071	-0.222763	-0.0648427	-1.10134		b0104	GMP reductase (EC 1.7.1.7) (Guanosine 5'-monophosphate oxidoreductase) (Guanosine monophosphate reductase)	guaC b0104 JW0101	-0.406333	-0.357377	0.0758094
BSU01060	Uncharacterized protein YbxB (ORF23) (P23)	ybxB ybaA BSU01060	0.404062	0.713118	-0.285319	0.714681	0.494631	-0.466759	0.688959	0.407464	0.740797	0.407464		BSU01060	Uncharacterized protein YbxB (ORF23) (P23)	ybxB ybaA BSU01060	1.38894	2.42688	-2.05936	-1.71332	0.301366	1.3064	-0.0147507	-0.871614	-0.0574973	-0.203208		YP_004888199.1	Multidrug-efflux transporter, major facilitator superfamily (MFS)	lp_0132	-0.456414	-1.48346	-0.688691		YP_004888199.1	Multidrug-efflux transporter, major facilitator superfamily (MFS)	lp_0132	-0.178205	-0.484637	-2.29097	1.09259		b0106	Protein transport protein HofC homolog	hofC hopC yacD b0106 JW0102	-0.362578	-0.130525	-0.130525
BSU01070	DNA-directed RNA polymerase subunit beta (RNAP subunit beta) (EC 2.7.7.6) (RNA polymerase subunit beta) (Transcriptase subunit beta)	rpoB crsE rfm BSU01070	-0.0357469	-0.356696	-1.20042	-1.0652	-0.665385	-0.823316	-0.456847	-1.99861	-0.8865	-0.945881		BSU01070	DNA-directed RNA polymerase subunit beta (RNAP subunit beta) (EC 2.7.7.6) (RNA polymerase subunit beta) (Transcriptase subunit beta)	rpoB crsE rfm BSU01070	0.135089	0.0123578	-0.512472	-1.13367	-0.517509	0.0868373	-0.52786	-1.1872	-0.450603	0.139105		YP_004888200.1	Transcription regulator, ArsR family	lp_0133	-1.8473	-0.961	-1.13889		YP_004888200.1	Transcription regulator, ArsR family	lp_0133	-0.723444	-0.826222	-2.71532	-0.481345		b0107	Protein transport protein HofB homolog	hofB hopB b0107 JW0103	-0.022149	0.537834	-0.462166
BSU01080	DNA-directed RNA polymerase subunit beta' (RNAP subunit beta') (EC 2.7.7.6) (RNA polymerase subunit beta') (Transcriptase subunit beta')	rpoC lpm std BSU01080	-0.081688	0.317936	-1.06444	-0.908133	-0.860626	-0.942375	-0.239829	-1.36033	-0.594582	-1.47799		BSU01080	DNA-directed RNA polymerase subunit beta' (RNAP subunit beta') (EC 2.7.7.6) (RNA polymerase subunit beta') (Transcriptase subunit beta')	rpoC lpm std BSU01080	-0.012013	-0.537225	0.255154	-0.548874	-0.20053	-0.125489	-0.321734	-0.150193	-0.267365	-0.306412		YP_004888201.1	Transport protein, major facilitator superfamily (MFS)	lp_0134	-0.69586	-0.946097	-0.492765		YP_004888201.1	Transport protein, major facilitator superfamily (MFS)	lp_0134	0.142688	-0.428545	-2.90782	-1.9882		b0108	Prepilin peptidase-dependent protein D	ppdD b0108 JW0104	0.00417708	-0.0649958	0.129992
BSU01090	Ribosome-associated protein L7Ae-like	rplGB ybaB ybxF BSU01090	0.00776005	0.117179	0.386093	0.172314	0.31247	0.251705	0.0731516	-0.317219	0.0320865	-0.090069		BSU01090	Ribosome-associated protein L7Ae-like	rplGB ybaB ybxF BSU01090	-0.625386	-0.310583	1.16827	-0.0565715	0.353598	2.28563	0.197901	-0.828782	-0.552596	-1.42033		YP_004888202.1	2,5 diketo-D-gluconic acid-like reductase,NADP dependent, promiscuous (EC 1.1.1.-)	lp_0136	0.0272239	-0.0828011	-1.13944		YP_004888202.1	2,5 diketo-D-gluconic acid-like reductase,NADP dependent, promiscuous (EC 1.1.1.-)	lp_0136	-0.180463	-0.252078	-1.87495	-0.764885		b0109	Nicotinate-nucleotide pyrophosphorylase [carboxylating] (EC 2.4.2.19) (Quinolinate phosphoribosyltransferase [decarboxylating]) (QAPRTase)	nadC b0109 JW0105	-0.163877	0.115128	-0.07986
BSU01100	30S ribosomal protein S12 (BS12)	rpsL fun strA BSU01100	-0.319304	-0.519548	-0.719668	-0.183505	-0.0353772	-0.338249	-0.377106	-1.71429	-0.703543	0.222566		BSU01100	30S ribosomal protein S12 (BS12)	rpsL fun strA BSU01100	-0.558974	-1.98235	-1.61375	-1.91431	-1.58023	1.123	-0.319591	-3.56088	-0.826405	-0.557091		YP_004888203.1	Aldo/keto reductase family protein (EC 1.-.-.-)	lp_0137	-0.574471	-0.850027	-0.340425		YP_004888203.1	Aldo/keto reductase family protein (EC 1.-.-.-)	lp_0137	-0.328274	-1.38669	-1.02836	2.20748		b0110	1,6-anhydro-N-acetylmuramyl-L-alanine amidase AmpD (EC 3.5.1.28) (N-acetylmuramoyl-L-alanine amidase)	ampD b0110 JW0106	0.206819	-0.104234	0.12179
BSU01110	30S ribosomal protein S7 (BS7)	rpsG BSU01110	-0.00140292	0.0360377	-1.28955	-0.669556	-0.515459	-0.696956	-0.319234	-0.780938	-0.294203	-1.13745		BSU01110	30S ribosomal protein S7 (BS7)	rpsG BSU01110	0.233294	-0.650167	-0.452012	-0.0801808	-0.07379	0.355318	0.553353	-3.44992	-0.180386	-0.786399		YP_004888204.1	Nucleoside 2-deoxyribosyltransferase	lp_0138	-0.479894	-0.586398	0.121635		YP_004888204.1	Nucleoside 2-deoxyribosyltransferase	lp_0138	0.76772	0.184181	-0.868292	-0.656774		b0111	Protein AmpE	ampE b0111 JW0107	0.337589	0.102453	1.21359
BSU01120	Elongation factor G (EF-G) (Vegetative protein 19) (VEG19)	fusA fus BSU01120	-0.256593	-0.27814	-0.859385	-0.69361	-0.326875	-0.710982	-0.00169731	-1.51343	-0.357956	-0.0507542		BSU01120	Elongation factor G (EF-G) (Vegetative protein 19) (VEG19)	fusA fus BSU01120	0.160209	0.00307121	-1.88578	-1.16536	-0.468371	0.695497	-0.0798752	-3.10691	-0.446985	-0.637466		YP_004888205.1	Linoleic acid isomerase (EC 5.2.1.5)	lai lp_0139	-0.468262	-0.30809	0.0130593		YP_004888205.1	Linoleic acid isomerase (EC 5.2.1.5)	lai lp_0139	-0.52405	-0.00895678	1.48803	2.55013		b0112	Aromatic amino acid transport protein AroP (Aromatic amino acid:H(+) symporter AroP) (General aromatic amino acid permease) (General aromatic transport system)	aroP b0112 JW0108	-0.148037	0.259426	0.259426
BSU01130	Elongation factor Tu (EF-Tu) (P-40)	tuf tufA BSU01130	-0.0015665	0.0107081	-0.435503	-0.531333	-0.0461019	-0.142977	-0.529768	-1.88243	-0.880647	-0.597725		BSU01130	Elongation factor Tu (EF-Tu) (P-40)	tuf tufA BSU01130	-0.0268505	-1.41042	-0.126608	-0.358953	-0.244114	1.46677	-0.0652274	-1.53684	-0.58425	-1.42531		YP_004888206.1	Extracellular protein	lp_0141	-0.094925	-0.333014	0.285522		YP_004888206.1	Extracellular protein	lp_0141	-0.146817	-1.09063	-0.0779039	1.70706		b0113	Pyruvate dehydrogenase complex repressor	pdhR aceC genA yacB b0113 JW0109	-0.520958	-1.12092	0.39475
BSU01140	Probable aminopeptidase YbaC (EC 3.4.11.-)	ybaC BSU01140	0.119268	0.975673	-1.69809	-0.698094	0.0758822	-1.03143	0.168393	-1.44064	-0.189952	-0.968964		BSU01140	Probable aminopeptidase YbaC (EC 3.4.11.-)	ybaC BSU01140	0.404174	-0.717097	-0.441731	-0.274518	0.251479	2.15182	0.0887138	0.0156108	0.0796212	0.0214698		YP_004888207.1	PcfJ-like protein	lp_0145	-0.831935	-0.774746	-1.0035		YP_004888207.1	PcfJ-like protein	lp_0145	-0.0539652	-0.684458	-2.59056	-2.68534		b0114	Pyruvate dehydrogenase E1 component (PDH E1 component) (EC 1.2.4.1)	aceE b0114 JW0110	-0.0650169	-0.37386	0.360584
BSU01150	30S ribosomal protein S10 (BS13)	rpsJ tetA BSU01150	0.0317718	-0.0211399	-0.192941	-1.07094	-1.01219	-0.498713	-0.409371	-0.942224	-0.706974	-0.942611		BSU01150	30S ribosomal protein S10 (BS13)	rpsJ tetA BSU01150	0.363116	0.164024	-3.18427	-2.78123	-2.78799	0.90624	-1.33166	0.533016	0.0412615	0.17061		YP_004888208.1	NADH:flavin oxidoreductase/NADH oxidase (EC 1.-.-.-)	lp_0146	-0.332129	-0.678602	0.219626		YP_004888208.1	NADH:flavin oxidoreductase/NADH oxidase (EC 1.-.-.-)	lp_0146	-0.0473835	-0.324634	-0.817004	3.38946		b0115	Dihydrolipoyllysine-residue acetyltransferase component of pyruvate dehydrogenase complex (EC 2.3.1.12) (Dihydrolipoamide acetyltransferase component of pyruvate dehydrogenase complex) (E2)	aceF b0115 JW0111	-0.265946	-0.243043	-0.0828804
BSU01160	50S ribosomal protein L3 (BL3)	rplC BSU01160	-0.550669	-0.679769	-1.41313	-0.936124	-0.897192	-1.19018	-0.336804	-2.14963	-0.915548	-1.74066		BSU01160	50S ribosomal protein L3 (BL3)	rplC BSU01160	-0.512454	-2.16968	-3.50702	-3.84682	-3.24921	0.574286	-1.22632	-2.43398	-0.574741	-1.5073		YP_004888209.1	Cobalt (Or cobalamine) ABC transporter,permease protein	lp_0148	-0.336827	-1.09971	-0.850035		YP_004888209.1	Cobalt (Or cobalamine) ABC transporter,permease protein	lp_0148	-0.517115	-0.0184805	-1.74088	-3.33756		b0116	Dihydrolipoyl dehydrogenase (EC 1.8.1.4) (Dihydrolipoamide dehydrogenase) (E3 component of pyruvate and 2-oxoglutarate dehydrogenases complexes) (Glycine cleavage system L protein)	lpdA lpd b0116 JW0112	0.00620062	-0.108445	0.140751
BSU01170	50S ribosomal protein L4	rplD BSU01170	-0.242656	-0.926467	-1.02432	-0.438301	-0.257011	-0.757571	-0.0258507	-2.43043	-0.598883	-0.865927		BSU01170	50S ribosomal protein L4	rplD BSU01170	-0.178538	0.277535	-4.18543	-3.86384	-2.85551	0.369095	-2.42638	-2.01365	-0.100407	-0.498431		YP_004888210.1	Putative ABC transporter ATP-binding protein lp_0149 (EC 7.-.-.-)	lp_0149	-0.819354	-1.04759	-0.55268		YP_004888210.1	Putative ABC transporter ATP-binding protein lp_0149 (EC 7.-.-.-)	lp_0149	-0.244537	-0.0358923	-1.6202	-2.87953		b0117	Uncharacterized protein YacH	yacH b0117 JW0113	0.312177	0.796658	0.991646
BSU01180	50S ribosomal protein L23	rplW BSU01180	-0.371141	-0.253009	-0.214531	-0.101727	-0.332725	-0.874242	0.0118075	-1.31135	-0.513358	-1.14381		BSU01180	50S ribosomal protein L23	rplW BSU01180	-0.955799	-1.70226	-3.02755	-3.20201	-3.23987	0.292161	-1.30185	0.256836	-0.358081	-1.00052		YP_004888211.1	UPF0397 protein lp_0150	lp_0150	-0.215078	-0.208159	-0.947469		YP_004888211.1	UPF0397 protein lp_0150	lp_0150	-0.173982	-0.360424	-0.834143	-1.36147		b0118	Aconitate hydratase B (ACN) (Aconitase) (EC 4.2.1.3) ((2R,3S)-2-methylisocitrate dehydratase) ((2S,3R)-3-hydroxybutane-1,2,3-tricarboxylate dehydratase) (2-methyl-cis-aconitate hydratase) (EC 4.2.1.99) (Iron-responsive protein-like) (IRP-like) (RNA-binding protein)	acnB yacI yacJ b0118 JW0114	-0.64296	-0.543524	-0.900037
BSU01190	50S ribosomal protein L2 (BL2)	rplB BSU01190	-0.398178	0.179817	-0.348545	-0.94356	-0.357087	-0.816013	-0.116233	-1.48563	-0.312936	-1.04755		BSU01190	50S ribosomal protein L2 (BL2)	rplB BSU01190	-0.179442	-1.27953	-3.4481	-2.68965	-2.41639	0.127848	-0.570552	-1.51379	-0.649918	-1.24704		YP_004888212.1	Transcription regulator, GntR family	lp_0152	-0.350846	-0.951395	-0.645305		YP_004888212.1	Transcription regulator, GntR family	lp_0152	0.0606252	-0.44178	-0.389079	2.68581		b0119	UPF0231 protein YacL	yacL b0119 JW0115	-0.500931	0.26767	-0.342355
BSU01200	30S ribosomal protein S19 (BS19)	rpsS BSU01200	-0.622579	-0.7697	-1.38216	-0.630528	-0.193629	-0.756513	-0.353147	-2.24599	-0.213789	-0.853598		BSU01200	30S ribosomal protein S19 (BS19)	rpsS BSU01200	0.108585	-0.1286	-2.62016	-1.40576	-1.17807	0.238269	0.0715645	-3.14879	-0.34843	-1.3303		YP_004888213.1	Transcription regulator, PadR family	lp_0154	0.944845	0.194316	0.39131		YP_004888213.1	Transcription regulator, PadR family	lp_0154	-0.324038	0.455538	3.55056	4.26152		b0120	S-adenosylmethionine decarboxylase proenzyme (AdoMetDC) (SAMDC) (EC 4.1.1.50) [Cleaved into: S-adenosylmethionine decarboxylase beta chain; S-adenosylmethionine decarboxylase alpha chain]	speD b0120 JW0116	0.568832	0.686313	0.460289
BSU01210	50S ribosomal protein L22	rplV BSU01210	-0.444915	-0.354615	-0.973007	-0.616159	-0.701803	-0.699935	-0.122303	-1.56986	-0.360462	-1.04613		BSU01210	50S ribosomal protein L22	rplV BSU01210	0.328103	0.271113	-3.2947	-2.65827	-2.04629	-0.0582383	-0.245009	-2.28995	-0.298968	-1.39146		YP_004888214.1	DUF2812 domain-containing protein	lp_0155	-0.646332	-0.0883033	0.249354		YP_004888214.1	DUF2812 domain-containing protein	lp_0155	-2.97085	0.421849	3.06064	3.72004		b0121	Polyamine aminopropyltransferase (Cadaverine aminopropyltransferase) (EC 2.5.1.-) (Putrescine aminopropyltransferase) (PAPT) (Spermidine aminopropyltransferase) (EC 2.5.1.79) (Spermidine synthase) (SPDS) (SPDSY) (EC 2.5.1.16) (Spermine synthase) (EC 2.5.1.22) (Thermospermine synthase)	speE b0121 JW0117	-0.299518	-0.650335	-0.399957
BSU01220	30S ribosomal protein S3 (BS3) (BS2)	rpsC BSU01220	-0.301946	-0.59836	-1.24566	-1.00023	-0.66722	-0.614847	-0.0533202	-0.997929	-0.246067	-0.239079		BSU01220	30S ribosomal protein S3 (BS3) (BS2)	rpsC BSU01220	0.166486	0.553285	-3.71969	-3.48371	-2.77157	0.423952	-0.844005	-2.18187	-0.26327	-1.02319		YP_004888215.1	Orphan protein membrane protein	lp_0156	-0.570971	-0.203352	-0.0268283		YP_004888215.1	Orphan protein membrane protein	lp_0156	-1.18632	0.0518786	3.57037	3.16508		b0122	Uncharacterized protein YacC	yacC b0122 JW0118	-0.119637	-0.176007	-0.0883292
BSU01230	50S ribosomal protein L16	rplP BSU01230	-0.24688	-0.503853	-0.747627	-0.438066	-0.488342	-0.714258	-0.081507	-0.918383	-0.499667	-0.301218		BSU01230	50S ribosomal protein L16	rplP BSU01230	-0.845726	0.202188	-5.7608	-4.0458	-3.14111	1.82511	-1.5645	-2.64422	-0.744777	-0.761612		YP_004888216.1	Alcohol dehydrogenase	lp_0158	-0.661586	-0.475733	0.116905		YP_004888216.1	Alcohol dehydrogenase	lp_0158	0.704952	-0.0243132	-0.219554	2.55173		b0123	Multicopper oxidase CueO (MCO) (EC 1.16.3.4) (Blue copper oxidase CueO) (Copper efflux oxidase) (Cu efflux oxidase) (Cuprous oxidase)	cueO yacK b0123 JW0119	0.180255	-0.250278	-1.55612
BSU01240	50S ribosomal protein L29	rpmC BSU01240	-0.389763	-0.483069	-0.463836	0.459683	0.374108	-0.316621	-0.156793	-0.720729	-0.335969	-0.476963		BSU01240	50S ribosomal protein L29	rpmC BSU01240	-0.609673	0.624831	-3.07938	-1.78892	-1.17366	1.43079	0.0976396	-1.35615	-0.969009	-0.899627		YP_004888217.1	Short-chain dehydrogenase/oxidoreductase	lp_0159	-0.526144	-0.995117	-0.0192731		YP_004888217.1	Short-chain dehydrogenase/oxidoreductase	lp_0159	0.246294	-0.106111	-0.785523	2.21085		b0124	Quinoprotein glucose dehydrogenase (EC 1.1.5.2) (Glucose dehydrogenase [pyrroloquinoline-quinone])	gcd b0124 JW0120	-0.2368	0.0582656	-0.275068
BSU01250	30S ribosomal protein S17 (BS16)	rpsQ BSU01250	-0.402498	-0.531347	-0.57393	-0.0654748	-0.186146	-0.422362	-0.264864	-1.21714	-0.704603	-0.172786		BSU01250	30S ribosomal protein S17 (BS16)	rpsQ BSU01250	-0.790914	0.0740651	-2.58321	-2.63433	-1.8692	0.917595	-0.220868	-1.68713	-0.126254	-0.478627		YP_004888218.1	ABC transporter, ATP-binding protein	lp_0160	-1.05745	-0.517391	0.159207		YP_004888218.1	ABC transporter, ATP-binding protein	lp_0160	-0.0473282	-0.0575248	-0.729887	1.55687		b0125	Hypoxanthine phosphoribosyltransferase (HPRT) (EC 2.4.2.8) (6-oxopurine phosphoribosyltransferase) (6-oxopurine PRTase)	hpt b0125 JW5009	0.445592	-0.203744	0.598808
BSU01260	50S ribosomal protein L14	rplN BSU01260	-0.238527	0.12453	-1.00846	-1.00504	-0.674613	-0.617176	-0.123979	-1.29706	-0.287117	0.0428476		BSU01260	50S ribosomal protein L14	rplN BSU01260	0.057251	-1.44695	-2.23272	-2.59831	-1.93798	0.723037	-0.0136734	-2.42141	-0.351484	-0.783469		YP_004888219.1	ABC transporter, permease protein	lp_0161	-0.596662	-1.15604	-0.303567		YP_004888219.1	ABC transporter, permease protein	lp_0161	-0.532622	0.0611823	-0.608693	0.662833		b0126	Carbonic anhydrase 2 (EC 4.2.1.1) (Carbonate dehydratase 2)	can cynT2 yadF b0126 JW0122	-0.286977	-0.307506	-0.0996313
BSU01270	50S ribosomal protein L24 (12 kDa DNA-binding protein) (BL23) (HPB12)	rplX BSU01270	-0.4863	-0.221813	-1.35515	-1.01514	-0.505198	-0.741806	-0.215477	-1.69283	-0.360771	-1.06012		BSU01270	50S ribosomal protein L24 (12 kDa DNA-binding protein) (BL23) (HPB12)	rplX BSU01270	0.265342	-1.15485	-3.25058	-2.38896	-1.72316	1.51084	0.135394	-1.76403	-0.511868	-1.09285		YP_004888220.1	Transcription regulator, TetR family	lp_0162	-0.299257	-0.285478	-0.440163		YP_004888220.1	Transcription regulator, TetR family	lp_0162	-0.377589	0.601737	-0.332014	0.659349		b0127	Uncharacterized ABC transporter ATP-binding protein YadG	yadG b0127 JW0123	0.149127	0.722803	0.461933
BSU01280	50S ribosomal protein L5 (BL6)	rplE BSU01280	-0.145303	0.597402	0.00565725	-0.534788	-0.0431617	-0.438503	-0.309309	-1.05038	-0.366583	0.125247		BSU01280	50S ribosomal protein L5 (BL6)	rplE BSU01280	0.204206	-1.70682	-3.09596	-2.56254	-2.16676	0.264538	-0.321473	-1.92394	-0.165122	-0.440896		YP_004888221.1	Acyl-CoA dehydrogenase domain protein	lp_0163	-0.805181	-0.524259	-0.0984883		YP_004888221.1	Acyl-CoA dehydrogenase domain protein	lp_0163	-0.110599	-0.169415	-0.480952	1.2948		b0128	Inner membrane transport permease YadH	yadH b0128 JW0124	-0.00299468	0.555726	0.942961
BSU01290	30S ribosomal protein S14 (30S ribosomal protein S14 type Z) (30S ribosomal protein S14-1) (BS-A)	rpsN1 rpsN rpsNA rpsZ BSU01290	-0.212699	-0.560635	-0.807391	-0.85943	-0.63075	-1.02076	0.0809163	-1.55799	-0.111588	-1.34457		BSU01290	30S ribosomal protein S14 (30S ribosomal protein S14 type Z) (30S ribosomal protein S14-1) (BS-A)	rpsN1 rpsN rpsNA rpsZ BSU01290	0.453592	1.10014	-4.65329	-3.66103	-2.47367	0.129754	-0.497564	-0.920305	-0.159461	-0.373432		YP_004888222.1	Hypothetical membrane protein, DUF1393 family	lp_0164	0.0528249	-0.402631	0.156726		YP_004888222.1	Hypothetical membrane protein, DUF1393 family	lp_0164	-0.193867	-1.99361	-1.66045	-4.5702		b0129	Putative phosphotransferase enzyme IIA component YadI (Putative PTS system EIIA component)	yadI b0129 JW0125	0.0268521	-0.168135	0.0268521
BSU01300	30S ribosomal protein S8 (BS8)	rpsH BSU01300	-0.214553	-0.30979	-0.947341	-0.686533	-0.834058	-0.612896	-0.384098	-1.26072	0.0567717	-1.44082		BSU01300	30S ribosomal protein S8 (BS8)	rpsH BSU01300	-0.0845011	0.316812	-1.70307	-1.38703	-0.830218	0.299931	0.629813	-1.35366	-0.0941682	-0.38574		YP_004888223.1	Transcription regulator, TetR family	lp_0165	-1.00187	-0.270553	-0.080077		YP_004888223.1	Transcription regulator, TetR family	lp_0165	-0.104581	-0.0424832	1.7622	1.90652		b0130	Uncharacterized protein YadE	yadE b0130 JW0126	-0.0745313	0.166596	0.722122
BSU01310	50S ribosomal protein L6 (BL10)	rplF BSU01310	-0.0518439	-0.388013	-1.6053	-0.519255	-0.141145	-0.682601	-0.0594431	-1.24686	-0.112456	-1.18451		BSU01310	50S ribosomal protein L6 (BL10)	rplF BSU01310	0.263678	0.590245	-3.49282	-2.90648	-2.22808	0.673521	-0.322302	-1.66114	-0.0871371	-0.582275		YP_004888224.1	Dihydroxyacetone phosphotransferase,dihydroxyacetone binding sub-unit (EC 2.7.1.29)	dak1A lp_0166	-1.04214	-0.881453	-0.114074		YP_004888224.1	Dihydroxyacetone phosphotransferase,dihydroxyacetone binding sub-unit (EC 2.7.1.29)	dak1A lp_0166	-0.0803968	-1.37555	-0.269019	1.84877		b0131	Aspartate 1-decarboxylase (EC 4.1.1.11) (Aspartate alpha-decarboxylase) [Cleaved into: Aspartate 1-decarboxylase beta chain; Aspartate 1-decarboxylase alpha chain]	panD b0131 JW0127	-0.0758569	-0.439651	0.698695
BSU01320	50S ribosomal protein L18 (BL16)	rplR BSU01320	-0.16428	-0.313165	-0.799705	-0.299039	-0.396995	-0.843352	-0.28569	-1.21952	-0.0589289	-1.43534		BSU01320	50S ribosomal protein L18 (BL16)	rplR BSU01320	0.164993	-1.06253	-2.55437	-1.86148	-0.803675	0.0221035	0.339147	-1.89544	-0.31503	-0.650197		YP_004888225.1	Dihydroxyacetone phosphotransferase,dihydroxyacetone binding subunit (EC 2.7.1.29)	dak1B lp_0168	-0.0120538	0.088863	-0.0686051		YP_004888225.1	Dihydroxyacetone phosphotransferase,dihydroxyacetone binding subunit (EC 2.7.1.29)	dak1B lp_0168	-0.299801	0.0536822	3.86109	1.09596		b0132	Recombination-promoting nuclease RpnC (EC 3.1.21.-)	rpnC yadD b0132 JW5010	-0.511658	-0.0977662	1.10555
BSU01330	30S ribosomal protein S5 (BS5)	rpsE spcA BSU01330	-0.0876891	-0.0963019	-1.39811	-0.940878	-1.07766	-0.577041	-0.166355	-1.47769	-0.00313148	-0.393565		BSU01330	30S ribosomal protein S5 (BS5)	rpsE spcA BSU01330	0.411555	0.442489	-3.19976	-3.61692	-2.4676	0.143577	-0.274838	-2.90157	0.0255674	-0.277655		YP_004888226.1	Dihydroxyacetone phosphotransferase,ADP-binding subunit (EC 2.7.1.29)	dak2 lp_0169	-0.768264	0.16567	0.0620562		YP_004888226.1	Dihydroxyacetone phosphotransferase,ADP-binding subunit (EC 2.7.1.29)	dak2 lp_0169	-0.245182	0.0402248	4.18866	2.87435		b0133	Pantothenate synthetase (PS) (EC 6.3.2.1) (Pantoate--beta-alanine ligase) (Pantoate-activating enzyme)	panC b0133 JW0129	0.358898	0.799071	0.211222
BSU01340	50S ribosomal protein L30 (BL27)	rpmD BSU01340	-0.471747	0.0484601	-0.883829	-0.312969	-0.550984	-0.264529	-0.523559	-1.67132	-0.573074	-0.333018		BSU01340	50S ribosomal protein L30 (BL27)	rpmD BSU01340	-0.839084	-1.44485	-1.19406	-0.815376	-0.812005	0.00785108	0.131033	0.518844	0.130843	-0.491459		YP_004888227.1	Phosphoenolpyruvate--glycerone phosphotransferase (EC 2.7.1.121)	dak3 lp_0170	-0.0617586	0.00959063	0.462159		YP_004888227.1	Phosphoenolpyruvate--glycerone phosphotransferase (EC 2.7.1.121)	dak3 lp_0170	-0.193674	-0.105122	4.19326	1.29419		b0134	3-methyl-2-oxobutanoate hydroxymethyltransferase (EC 2.1.2.11) (Ketopantoate hydroxymethyltransferase) (KPHMT)	panB b0134 JW0130	-0.47533	0.0689403	0.440331
BSU01350	50S ribosomal protein L15	rplO BSU01350	0.371397	0.124918	-0.704063	0.169724	0.0573214	-0.613783	-0.16421	-0.823789	0.442426	-0.466993		BSU01350	50S ribosomal protein L15	rplO BSU01350	0.0130567	-0.342059	-1.59354	-1.7314	-1.10286	0.558976	0.0607097	-1.9145	-0.232147	-0.378281		YP_004888228.1	Glycerol uptake facilitator protein 2	glpF2 dhaP lp_0171	0.206925	0.193771	0.277103		YP_004888228.1	Glycerol uptake facilitator protein 2	glpF2 dhaP lp_0171	-0.102106	-0.1171	4.61742	2.03275		b0135	Uncharacterized fimbrial-like protein YadC	yadC b0135 JW0131	0.126099	-0.427555	0.105801
BSU01360	Protein translocase subunit SecY	secY BSU01360	0.0863019	0.506376	0.046694	-0.19894	-0.0725454	-0.388089	0.328708	-0.0470941	-0.124314	-0.278274		BSU01360	Protein translocase subunit SecY	secY BSU01360	-0.138707	-1.25494	-2.71747	-2.25499	-1.32031	2.13059	-0.601084	-1.52247	-0.331984	-0.209028		YP_004888229.1	Transcription regulator, LacI family,maltose-related	lp_0172	-0.558314	-0.837284	-0.302725		YP_004888229.1	Transcription regulator, LacI family,maltose-related	lp_0172	-0.506861	0.476562	-0.726633	0.215194		b0136	Uncharacterized fimbrial-like protein YadK	yadK b0136 JW0132	0.137441	0.165761	-0.029226
BSU01370	Adenylate kinase (AK) (EC 2.7.4.3) (ATP-AMP transphosphorylase) (ATP:AMP phosphotransferase) (Adenylate monophosphate kinase) (Superoxide-inducible protein 16) (SOI16)	adk BSU01370	-0.118146	0.180936	-0.215693	-0.033826	-0.406962	-0.407247	-0.280097	-0.682402	-0.365364	-1.22072		BSU01370	Adenylate kinase (AK) (EC 2.7.4.3) (ATP-AMP transphosphorylase) (ATP:AMP phosphotransferase) (Adenylate monophosphate kinase) (Superoxide-inducible protein 16) (SOI16)	adk BSU01370	-0.314298	-0.975811	-1.71607	-2.41345	-1.61097	2.76409	-0.463765	-1.68807	-0.12856	-0.617809		YP_004888230.1	Transcription regulator, LacI family, maltose related	lp_0173	-0.61369	-0.320427	-0.622327		YP_004888230.1	Transcription regulator, LacI family, maltose related	lp_0173	-0.322331	1.01628	0.454218	0.71903		b0137	Uncharacterized fimbrial-like protein YadL	yadL b0137 JW0133	0.116941	0.116941	0.255287
BSU01380	Methionine aminopeptidase 1 (MAP 1) (MetAP 1) (EC 3.4.11.18) (Peptidase M)	map BSU01380	-0.108363	0.177673	-0.68456	0.267619	-0.46005	0.00109858	-0.0283154	-0.268894	0.028135	-0.160114		BSU01380	Methionine aminopeptidase 1 (MAP 1) (MetAP 1) (EC 3.4.11.18) (Peptidase M)	map BSU01380	0.0481474	-0.248485	-2.20764	-2.16862	-1.74174	1.88647	-0.598089	-0.138052	0.0275441	-0.974323		YP_004888231.1	Maltase/sucrase (EC 3.2.1.-)	malA1 lp_0174	-0.455139	-0.636196	-0.333408		YP_004888231.1	Maltase/sucrase (EC 3.2.1.-)	malA1 lp_0174	-0.528173	-0.0967853	0.443613	0.43453		b0138	Uncharacterized fimbrial-like protein YadM	yadM b0138 JW0134	0.057658	-0.0422769	-0.708944
BSU01389	Putative ribosome-binding protein YbzG	ybzG BSU01389	0.152705	-0.00896675	-0.319681	-0.0669561	-0.292159	0.0670602	0.0537937	0.418832	0.125165	0.173247		BSU01389	Putative ribosome-binding protein YbzG	ybzG BSU01389	-0.975849	-0.402551	-1.76583	-1.44256	-0.941869	2.21136	-0.079597	0.449198	-0.0730581	-0.354374		YP_004888232.1	Maltodextrin-binding protein	mdxE lp_0175	0.0810082	-0.119106	0.664928		YP_004888232.1	Maltodextrin-binding protein	mdxE lp_0175	-2.31362	1.08703	0.629961	1.61357		b0139	Outer membrane usher protein HtrE (Heat shock protein E)	htrE b0139 JW0135	0.366812	0.0479257	0.350223
BSU01390	Translation initiation factor IF-1	infA BSU01390	-0.411559	-0.601671	-0.286367	-0.207559	0.129846	-0.860305	-0.589754	-1.27375	-0.755093	-1.28817		BSU01390	Translation initiation factor IF-1	infA BSU01390	-0.673841	0.485706	-1.29712	-0.948918	-1.07551	-0.357025	0.348856	-0.666038	-0.101112	-0.917173		YP_004888233.1	Maltodextrin ABC transporter, permease protein	mdxF lp_0176	0.0718677	0.266413	0.959431		YP_004888233.1	Maltodextrin ABC transporter, permease protein	mdxF lp_0176	-2.2436	0.832963	2.08215	3.2334		b0140	Probable fimbrial chaperone YadV	yadV ecpD b0140 JW0136	-0.143609	-0.0461153	-0.0461153
BSU01400	50S ribosomal protein L36 (BL38) (Ribosomal protein B) (Ribosomal protein II)	rpmJ BSU01400	-0.336329	-0.621857	-0.720885	0.00590757	-0.0772135	-0.797072	-0.381633	-1.89599	-0.902877	-1.08306		BSU01400	50S ribosomal protein L36 (BL38) (Ribosomal protein B) (Ribosomal protein II)	rpmJ BSU01400	-0.880583	-0.287531	-1.22126	-1.23596	-1.33869	-0.353937	-0.294936	-0.648795	-0.222289	-0.653134		YP_004888234.1	Maltodextrin ABC transporter, permease protein	mdxG lp_0177	-0.707519	-0.19191	-0.0156684		YP_004888234.1	Maltodextrin ABC transporter, permease protein	mdxG lp_0177	-1.11829	0.0328603	1.84622	2.62615		b0141	Uncharacterized fimbrial-like protein YadN	yadN b0141 JW0137	0.0649958	0.0649958	0.0649958
BSU01410	30S ribosomal protein S13 (BS14)	rpsM BSU01410	-0.214842	-0.286205	-0.530643	-0.262809	-0.2287	-0.500112	-0.446481	-1.01989	-0.562858	-0.662754		BSU01410	30S ribosomal protein S13 (BS14)	rpsM BSU01410	-0.254169	-2.1009	-1.11201	-1.90588	-2.1109	0.549178	-0.0288235	-1.98507	-0.310352	-1.26659		YP_004888235.1	Maltodextrin ABC transporter, accessory protein	lp_0178	0.544833	0.739102	0.851734		YP_004888235.1	Maltodextrin ABC transporter, accessory protein	lp_0178	-0.635326	-0.125677	1.63545	2.20505		b0142	2-amino-4-hydroxy-6-hydroxymethyldihydropteridine pyrophosphokinase (EC 2.7.6.3) (6-hydroxymethyl-7,8-dihydropterin pyrophosphokinase) (PPPK) (7,8-dihydro-6-hydroxymethylpterin-pyrophosphokinase) (HPPK)	folK b0142 JW0138	-0.332961	-0.32123	-0.516217
BSU01420	30S ribosomal protein S11 (BS11)	rpsK BSU01420	-0.0587032	-0.656924	-1.81111	-0.857828	-1.01809	-0.730444	-0.317512	-2.11979	-0.315465	-0.97547		BSU01420	30S ribosomal protein S11 (BS11)	rpsK BSU01420	0.170163	0.343702	-2.53717	-2.70417	-2.35181	-0.257057	-0.644581	-2.89642	-0.00541179	-0.405052		YP_004888236.1	Alpha-amylase, maltodextrins and cyclomaltodextrins (EC 3.2.1.1)	malS lp_0179	-0.895456	-0.285483	0.0851539		YP_004888236.1	Alpha-amylase, maltodextrins and cyclomaltodextrins (EC 3.2.1.1)	malS lp_0179	-0.429646	-0.355141	1.08943	2.23456		b0143	Poly(A) polymerase I (PAP I) (EC 2.7.7.19) (Plasmid copy number protein)	pcnB b0143 JW5808	0.181573	0.605722	1.41073
BSU01430	DNA-directed RNA polymerase subunit alpha (RNAP subunit alpha) (EC 2.7.7.6) (RNA polymerase subunit alpha) (Transcriptase subunit alpha)	rpoA BSU01430	-0.0942855	-0.405013	-0.800186	-0.340158	-0.305081	-0.614065	-0.231421	-1.28666	-0.500522	-0.972282		BSU01430	DNA-directed RNA polymerase subunit alpha (RNAP subunit alpha) (EC 2.7.7.6) (RNA polymerase subunit alpha) (Transcriptase subunit alpha)	rpoA BSU01430	-0.651301	-0.101432	-1.10865	-0.871623	-1.03365	2.17311	0.226462	-1.56677	-0.31708	-0.808546		YP_004888237.1	Maltodextrin ABC transporter, ATP-binding protein	msmX lp_0180	-1.08687	-0.549961	0.400008		YP_004888237.1	Maltodextrin ABC transporter, ATP-binding protein	msmX lp_0180	-0.446605	-0.417332	1.16911	2.95178		b0144	Glutamyl-Q tRNA(Asp) synthetase (Glu-Q-RSs) (EC 6.1.1.-)	gluQ yadB b0144 JW5892	0.0743285	0.172802	1.23936
BSU01440	50S ribosomal protein L17 (BL15) (BL21)	rplQ BSU01440	-0.0373314	-0.748568	-0.221418	-0.360004	-0.294163	-0.807112	-0.461322	-1.5195	-0.434017	-1.25148		BSU01440	50S ribosomal protein L17 (BL15) (BL21)	rplQ BSU01440	-0.53197	-2.45353	0.27059	-0.110471	-0.372195	-0.030044	0.738942	-3.26818	-0.691234	-1.1246		YP_004888238.1	Maltose phosphorylase (EC 2.4.1.8)	mapB lp_0181	-0.419832	-0.335019	0.706514		YP_004888238.1	Maltose phosphorylase (EC 2.4.1.8)	mapB lp_0181	-1.23124	-0.125137	1.0184	3.03642		b0145	RNA polymerase-binding transcription factor DksA (DnaK suppressor protein)	dksA b0145 JW0141	-0.585038	-0.0714799	-0.336969
BSU01450	Energy-coupling factor transporter ATP-binding protein EcfA1 (ECF transporter A component EcfA) (EC 7.-.-.-)	ecfA cbiO1 ybaD ybxA BSU01450	0.677202	1.19622	-0.732937	-0.0187686	0.330287	-0.509716	0.271153	0.138712	-0.0530719	-0.655793		BSU01450	Energy-coupling factor transporter ATP-binding protein EcfA1 (ECF transporter A component EcfA) (EC 7.-.-.-)	ecfA cbiO1 ybaD ybxA BSU01450	-0.351053	-0.946681	-1.82013	-1.75809	-1.68866	0.406572	-0.997377	2.3402	-0.496497	0.0528088		YP_004888239.1	Endo-beta-N-acetylglucosaminidase (EC 3.2.1.96)	lp_0182	1.06059	-0.375224	0.00574189		YP_004888239.1	Endo-beta-N-acetylglucosaminidase (EC 3.2.1.96)	lp_0182	-0.0585143	-0.303043	-0.0336836	-0.639117		b0146	Sugar fermentation stimulation protein A	sfsA sfs1 b0146 JW0142	-0.238914	0.827899	-0.182849
BSU01460	Energy-coupling factor transporter ATP-binding protein EcfA2 (ECF transporter A component EcfA2) (EC 7.-.-.-) (ECF transporter A component EcfA')	ecfAB cbiO2 ecfA' ybaE BSU01460	0.200715	1.43771	-0.385828	-0.363772	-0.541663	-0.214535	-0.147262	-0.957946	-0.524722	-0.301551		BSU01460	Energy-coupling factor transporter ATP-binding protein EcfA2 (ECF transporter A component EcfA2) (EC 7.-.-.-) (ECF transporter A component EcfA')	ecfAB cbiO2 ecfA' ybaE BSU01460	-0.0384302	-0.311494	-2.32172	-2.00759	-2.25398	-0.0509659	-1.06531	1.72678	-0.438473	-0.22977		YP_004888240.1	Hypothetical membrane protein	lp_0183	-0.465665	-0.709137	-0.318948		YP_004888240.1	Hypothetical membrane protein	lp_0183	-0.316507	1.44019	-1.13935	1.94364		b0147	RNA 2',3'-cyclic phosphodiesterase (RNA 2',3'-CPDase) (EC 3.1.4.58) (Two-histidine 2',3'-cyclic phosphodiesterase acting on RNA)	thpR ligT yadP b0147 JW5011	-0.134037	-0.881938	-0.881938
BSU01470	Energy-coupling factor transporter transmembrane protein EcfT (ECF transporter T component EcfT)	ecfT ybaF BSU01470	-0.293873	1.00612	-0.272458	-0.474043	-0.451756	-0.673553	-0.0480583	-1.64316	-1.25552	-1.05757		BSU01470	Energy-coupling factor transporter transmembrane protein EcfT (ECF transporter T component EcfT)	ecfT ybaF BSU01470	-0.935728	-2.70951	-1.36468	-1.86305	-1.99748	-0.50994	-1.01851	0.935079	-1.51781	-0.252133		YP_004888241.1	Fructokinase (EC 2.7.1.4)	sacK1 lp_0184	-1.23308	-1.28097	-1.15929		YP_004888241.1	Fructokinase (EC 2.7.1.4)	sacK1 lp_0184	-0.252544	-0.316235	-0.950866	-0.960512		b0148	ATP-dependent RNA helicase HrpB (EC 3.6.4.13)	hrpB yadO b0148 JW0144	0.226359	0.273807	-1.21267
BSU01480	tRNA pseudouridine synthase A (EC 5.4.99.12) (tRNA pseudouridine(38-40) synthase) (tRNA pseudouridylate synthase I) (tRNA-uridine isomerase I)	truA ybaH BSU01480	0.230518	0.30754	-0.92469	-0.034697	-1.05561	-0.759825	-0.119045	0.00938682	-0.172202	-1.73052		BSU01480	tRNA pseudouridine synthase A (EC 5.4.99.12) (tRNA pseudouridine(38-40) synthase) (tRNA pseudouridylate synthase I) (tRNA-uridine isomerase I)	truA ybaH BSU01480	-0.202936	-0.519592	-1.94253	-2.18596	-2.01722	-0.29954	-0.643367	-1.14412	-0.195312	0.691818		YP_004888242.1	PTS system, oligosucrose-specific EIIBCA component	pts1BCA lp_0185	-0.476544	-0.652744	-0.40245		YP_004888242.1	PTS system, oligosucrose-specific EIIBCA component	pts1BCA lp_0185	-0.260505	-0.438687	-0.773453	-2.85839		b0149	Penicillin-binding protein 1B (PBP-1b) (PBP1b) (Murein polymerase) [Includes: Penicillin-insensitive transglycosylase (EC 2.4.1.129) (Peptidoglycan TGase) (Peptidoglycan glycosyltransferase); Penicillin-sensitive transpeptidase (EC 3.4.16.4) (DD-transpeptidase)]	mrcB pbpF ponB b0149 JW0145	0.487069	0.368127	-1.34163
BSU01490	50S ribosomal protein L13	rplM BSU01490	-0.515283	-0.36156	-0.286602	0.00799644	0.426021	0.420044	-0.199288	-1.7301	-0.66091	0.739157		BSU01490	50S ribosomal protein L13	rplM BSU01490	-0.30412	-1.21153	-0.883198	-0.871714	-0.818659	-0.59006	-0.651388	-1.49782	-0.87586	-0.854908		YP_004888243.1	Sucrose-6-phosphate hydrolase (EC 3.2.1.26) (Invertase)	scrB lp_0187	-1.45896	-1.1462	-0.386822		YP_004888243.1	Sucrose-6-phosphate hydrolase (EC 3.2.1.26) (Invertase)	scrB lp_0187	-0.225749	-0.369571	-1.47027	-2.80682		b0150	Ferrichrome outer membrane transporter/phage receptor (Ferric hydroxamate receptor) (Ferric hydroxamate uptake) (Ferrichrome-iron receptor)	fhuA tonA b0150 JW0146	0.00742582	0.563553	-1.27375
BSU01500	30S ribosomal protein S9 (BS10)	rpsI BSU01500	-0.807738	1.0092	-1.47899	-0.740786	-0.348773	-1.59376	0.230941	-2.17478	-0.69547	-1.44662		BSU01500	30S ribosomal protein S9 (BS10)	rpsI BSU01500	0.301959	-1.24638	-0.407905	-0.492562	-0.245639	-2.43063	-0.229069	0.611974	0.0269671	-0.50595		YP_004888244.1	Oligosucrose operon repressor	scrR lp_0188	-0.640626	-0.88095	-0.343494		YP_004888244.1	Oligosucrose operon repressor	scrR lp_0188	-0.350065	-0.151613	-1.39602	-2.39433		b0151	Iron(3+)-hydroxamate import ATP-binding protein FhuC (EC 7.2.2.16) (Ferric hydroxamate uptake protein C) (Ferrichrome transport ATP-binding protein FhuC) (Iron(III)-hydroxamate import ATP-binding protein FhuC)	fhuC b0151 JW0147	-0.196824	-0.11512	-0.11512
BSU01510	Uncharacterized methyltransferase YbaJ	ybaJ BSU01510	-0.215702	0.530868	-1.001	-1.67824	-0.894898	-0.728336	-0.203565	-0.276692	0.277208	-0.85568		BSU01510	Uncharacterized methyltransferase YbaJ	ybaJ BSU01510	-0.665144	-0.618511	-1.37698	-1.10901	-0.387939	0.83189	-0.0979746	-2.70923	0.00908936	-0.998869		YP_004888245.1	Raffinose-6-phosphate hydrolase & stachyose-6-phosphate hydrolase (EC 3.2.1.22)	lp_0189	-0.764541	-1.04733	-1.17692		YP_004888245.1	Raffinose-6-phosphate hydrolase & stachyose-6-phosphate hydrolase (EC 3.2.1.22)	lp_0189	-1.32443	-0.0664303	-1.28188	-1.9814		b0152	Iron(3+)-hydroxamate-binding protein FhuD (Ferric hydroxamate uptake protein D) (Ferrichrome-binding periplasmic protein) (Iron(III)-hydroxamate-binding protein FhuD)	fhuD b0152 JW0148	-0.189735	-0.1539	-0.543875
BSU01520	Uncharacterized protein YbaK	ybaK ybxH BSU01520	1.06155	2.22394	0.372963	1.15291	1.62459	-0.765383	0.00859315	-0.194988	0.333333	0		BSU01520	Uncharacterized protein YbaK	ybaK ybxH BSU01520	0.393488	4.12721	0.572362	0.904444	1.14474	0.597699	-0.11347	0.105801	0.00679778	-0.00232615		YP_004888246.1	Medium chain dehydrogenases/reductase (MDR)/zinc-dependent alcohol dehydrogenase-like family protein (EC 1.-.-.-)	lp_0190	-0.343032	-0.66434	0.695824		YP_004888246.1	Medium chain dehydrogenases/reductase (MDR)/zinc-dependent alcohol dehydrogenase-like family protein (EC 1.-.-.-)	lp_0190	-0.557828	-0.0432665	-1.36898	-0.19955		b0153	Iron(3+)-hydroxamate import system permease protein FhuB (Ferric hydroxamate uptake protein B) (Ferrichrome transport system permease protein FhuB) (Ferrichrome uptake protein FhuB) (Iron(III)-hydroxamate import system permease protein FhuB)	fhuB b0153 JW0149	0.121903	0.677437	0.0674119
BSU01530	Germination-specific N-acetylmuramoyl-L-alanine amidase (EC 3.5.1.28) (Autolysin) (Cell wall hydrolase)	cwlD BSU01530	0.103361	-0.589121	-0.588129	0.00565737	-0.686614	-0.649604	-0.403949	-0.528321	-0.107309	-0.333333		BSU01530	Germination-specific N-acetylmuramoyl-L-alanine amidase (EC 3.5.1.28) (Autolysin) (Cell wall hydrolase)	cwlD BSU01530	-0.878475	0.552897	2.69861	2.94983	2.3351	2.46248	0.0408121	0.346691	0.0198831	-0.0385616		YP_004888247.1	Tyrosine-related transport protein, NHAC family	nha1 lp_0192	-1.06684	-0.616618	-0.789393		YP_004888247.1	Tyrosine-related transport protein, NHAC family	nha1 lp_0192	-0.0659246	-0.23628	-2.24531	-3.74558		b0154	Glutamate-1-semialdehyde 2,1-aminomutase (GSA) (EC 5.4.3.8) (Glutamate-1-semialdehyde aminotransferase) (GSA-AT)	hemL gsa popC b0154 JW0150	0.291084	0.256066	0.11772
BSU01540	Iron-sulfur cluster carrier protein	salA mrp rec233 ybaL ybxI BSU01540	0.615336	0.0626228	-0.588185	-0.504899	-0.43365	-0.0447403	-0.0595562	-1.35277	-0.533212	0.189526		BSU01540	Iron-sulfur cluster carrier protein	salA mrp rec233 ybaL ybxI BSU01540	0.153116	-0.487875	-0.87596	-0.222949	-0.00701351	0.834634	0.501079	-0.26097	0.00441382	0.495439		YP_004888248.1	Exo alfa-1,4-glucosidase or trehalase (EC 3.2.1.20, EC 3.2.1.28)	lp_0193	-1.55171	-0.506874	-0.0664919		YP_004888248.1	Exo alfa-1,4-glucosidase or trehalase (EC 3.2.1.20, EC 3.2.1.28)	lp_0193	0.188416	0.287661	0.365975	1.53369		b0155	H(+)/Cl(-) exchange transporter ClcA (ClC-ec1)	clcA eriC yadQ b0155 JW5012	0.338793	0.254484	0.887763
BSU01550	Spore germination protein GerD	gerD BSU01550	-0.31381	-1.17231	-0.482276	0.191615	-0.0181706	-1.21316	-0.546491	-0.471679	0.528321	-0.138346		BSU01550	Spore germination protein GerD	gerD BSU01550	0.120979	-0.859229	2.00064	2.44041	1.8883	1.63331	0.0910363	0.0313199	-0.00836942	-0.0374807		YP_004888249.1	Transcription regulator, LysR family	lp_0194	-0.100028	-0.654364	0.279728		YP_004888249.1	Transcription regulator, LysR family	lp_0194	0.495351	-0.361237	0.24613	-1.41977		b4728	Protein YadW	yadW b4728	-0.677722	0.0769547	-0.732956
BSU01560	KinB-signaling pathway activation protein	kbaA ybaM ybxC BSU01560	0.518208	1.0604	0.101066	0.651626	1.05105	-1.4756	0.333175	-0.333333	-0.0876781	0		BSU01560	KinB-signaling pathway activation protein	kbaA ybaM ybxC BSU01560	1.12722	2.22304	4.37562	4.80755	4.65045	1.08293	1.27351	-0.000736562	-0.111699	0.303866		YP_004888250.1	Cell surface protein, LPXTG-motif cell wall anchor	lp_0197	-0.735294	-0.348637	0.121969		YP_004888250.1	Cell surface protein, LPXTG-motif cell wall anchor	lp_0197	0.0963682	0.481512	0.102494	1.39471		b0156	Iron-sulfur cluster insertion protein ErpA	erpA yadR b0156 JW0152	-0.223229	-0.0673415	-0.848536
BSU01570	Probable polysaccharide deacetylase PdaB (EC 3.-.-.-)	pdaB ybaN ybxG BSU01570	-0.0717157	-0.0377307	-0.0377307	0.433948	0.823923	0.49059	0.100615	0.333333	0	0		BSU01570	Probable polysaccharide deacetylase PdaB (EC 3.-.-.-)	pdaB ybaN ybxG BSU01570	0.0488677	-0.163106	-0.0990275	2.1233	1.70826	1.00996	0.109144	0.127979	-0.00325579	-0.00170425		YP_004888251.1	Transcription regulator, Xre family	lp_0199	-1.06715	-0.935712	0.227765		YP_004888251.1	Transcription regulator, Xre family	lp_0199	0.0828329	-0.31106	1.92536	0.786338		b0157	UPF0126 inner membrane protein YadS	yadS b0157 JW0153	0.0121641	0.214944	0.35329
BSU01580	Putative sulfate transporter YbaR	ybaR BSU01580	-0.554622	0.426305	-1.18621	-1.63024	-1.46881	-1.48297	-0.709472	-2.72179	-0.989184	-1.60245		BSU01580	Putative sulfate transporter YbaR	ybaR BSU01580	0.0780561	-0.458513	-1.53081	-1.41916	-0.939253	-0.39583	-1.38104	2.73445	0.450132	0.287788		YP_004888252.1	ABC transporter, substrate binding protein	lp_0200	-2.66993	-0.847952	-0.847952		YP_004888252.1	ABC transporter, substrate binding protein	lp_0200	-0.0748636	-0.157787	-0.823726	-0.680392		b0158	Vitamin B12-binding protein	btuF yadT b0158 JW0154	0.0730905	-0.138041	-0.333028
BSU01590	Uncharacterized protein YbaS	ybaS BSU01590	0.473702	1.29623	-1.56781	-1.71219	-1.08013	-0.968597	-0.270103	-0.792837	-0.29431	-0.389975		BSU01590	Uncharacterized protein YbaS	ybaS BSU01590	0.902705	1.06174	0.54778	0.326605	0.322023	-0.00388033	0.124411	1.16638	0.0645118	0.10409		YP_004888253.1	ABC transporter, substrate binding protein	lp_0201	-1.63842	-0.275595	-1.13725		YP_004888253.1	ABC transporter, substrate binding protein	lp_0201	-0.0898275	-0.208354	-1.45701	-2.7761		b0159	5'-methylthioadenosine/S-adenosylhomocysteine nucleosidase (MTA/SAH nucleosidase) (MTAN) (EC 3.2.2.9) (5'-deoxyadenosine nucleosidase) (DOA nucleosidase) (dAdo nucleosidase) (5'-methylthioadenosine nucleosidase) (MTA nucleosidase) (S-adenosylhomocysteine nucleosidase) (AdoHcy nucleosidase) (SAH nucleosidase) (SRH nucleosidase)	mtnN mtn pfs yadA b0159 JW0155	-0.36647	-0.384755	-0.681078
BSU01600	Uncharacterized protein YbbA	ybbA BSU01600	0.15017	1.1452	-0.814815	-0.471364	-0.953161	-1.14815	0.240623	-0.610025	0.0566417	-0.194988		BSU01600	Uncharacterized protein YbbA	ybbA BSU01600	0.0247262	2.02962	1.74365	0.713896	-0.480213	-0.561079	0.128041	0.202761	0.0733855	0.471154		YP_004888254.1	Acetyltransferase, GNAT family	lp_0202	-1.00931	-1.27347	-1.21683		YP_004888254.1	Acetyltransferase, GNAT family	lp_0202	-0.175855	-0.157115	-0.290394	-0.413026		b0160	Deoxyguanosinetriphosphate triphosphohydrolase (dGTP triphosphohydrolase) (dGTPase) (EC 3.1.5.1)	dgt b0160 JW0156	-0.0734111	0.0297757	0.558097
BSU01610	Iron-uptake system permease protein FeuC	feuC BSU01610	-0.424219	0.848931	-1.30181	0.0713863	-1.51643	-1.50671	-0.268629	-1.58903	-0.238035	-0.659325		BSU01610	Iron-uptake system permease protein FeuC	feuC BSU01610	-0.48622	0.0481041	-0.573715	-1.32249	-1.84724	-0.635847	-0.699522	-0.0341149	-0.050069	-0.258265		YP_004888255.1	D-3-phosphoglycerate dehydrogenase (EC 1.1.1.399) (EC 1.1.1.95) (2-oxoglutarate reductase)	serA lp_0203	-0.0813842	-0.745064	-0.532687		YP_004888255.1	D-3-phosphoglycerate dehydrogenase (EC 1.1.1.399) (EC 1.1.1.95) (2-oxoglutarate reductase)	serA lp_0203	-0.0704885	-0.721627	-0.150281	-1.46099		b0161	Periplasmic serine endoprotease DegP (EC 3.4.21.107) (Heat shock protein DegP) (Protease Do)	degP htrA ptd b0161 JW0157	-0.143997	-0.663428	0.305376
BSU01620	Iron-uptake system permease protein FeuB	feuB BSU01620	0.347943	-0.5485	-0.0658338	-0.870011	-1.49293	-0.311489	-0.613786	-0.746771	-0.151776	-1.00597		BSU01620	Iron-uptake system permease protein FeuB	feuB BSU01620	-1.2308	-0.256315	0.564872	0.0972413	-0.791722	-0.93593	-2.06674	-0.17795	0.0013862	0.282785		YP_004888256.1	Phosphoserine aminotransferase (EC 2.6.1.52) (Phosphohydroxythreonine aminotransferase) (PSAT)	serC lp_0204	-1.39068	-0.566943	-1.82389		YP_004888256.1	Phosphoserine aminotransferase (EC 2.6.1.52) (Phosphohydroxythreonine aminotransferase) (PSAT)	serC lp_0204	-0.0929129	-0.405283	-0.272615	-2.8607		b0162	Carbohydrate diacid regulator (Sugar diacid regulator)	cdaR sdaR yaeG b0162 JW5013	-0.0393041	-0.32507	1.20325
BSU01630	Iron-uptake system-binding protein	feuA BSU01630	0.279697	0.457755	-1.09109	-0.388446	-0.474558	0.256633	-0.03336	-0.50994	0.358602	-0.851939		BSU01630	Iron-uptake system-binding protein	feuA BSU01630	0.448445	1.36903	2.28627	1.86931	0.781447	-0.730682	0.697432	0.3708	0.164559	0.327914		YP_004888257.1	Phosphoglycerate mutase family protein (EC 5.4.2.1)	pgm1 lp_0205	-0.48885	-0.771816	-0.263754		YP_004888257.1	Phosphoglycerate mutase family protein (EC 5.4.2.1)	pgm1 lp_0205	0.184563	-0.444811	0.216812	0.470663		b0163	UPF0325 protein YaeH	yaeH b0163 JW0159	0.642647	0.27844	-0.0161623
BSU01640	HTH-type transcriptional activator Btr (Bacillibactin transport regulator)	btr ybbB yzbC BSU01640	0.672719	1.59664	-0.801703	-0.544092	0.288243	-1.04509	0.376027	0.627579	0.249078	0.376428		BSU01640	HTH-type transcriptional activator Btr (Bacillibactin transport regulator)	btr ybbB yzbC BSU01640	-1.04325	-0.581128	1.16451	0.49733	-0.051177	-1.20185	0.640191	1.95395	0.833754	-0.115389		YP_004888258.1	Oxidoreductase, aldo/keto reductase family (EC 1.-.-.-)	lp_0206	-0.312047	-0.450561	-0.189659		YP_004888258.1	Oxidoreductase, aldo/keto reductase family (EC 1.-.-.-)	lp_0206	0.275476	0.383068	-0.32459	3.56693		b0164	Phosphodiesterase YaeI (EC 3.1.4.-)	yaeI b0164 JW5014	0.0802658	-0.419734	-0.224747
BSU01650	Uncharacterized protein YbbC (ORF2)	ybbC yzbB BSU01650	-0.035746	0.741465	-0.822612	-0.550419	0.0215473	-1.64371	0.0683135	0	-0.194988	0.194988		BSU01650	Uncharacterized protein YbbC (ORF2)	ybbC yzbB BSU01650	-0.162822	1.09147	6.22835	5.33589	6.20261	3.99232	2.41062	-0.0232536	-0.0142384	-0.0330721		YP_004888259.1	DUF2969 family protein	lp_0207	0.793707	-0.354578	-0.802082		YP_004888259.1	DUF2969 family protein	lp_0207	0.048169	0.367468	-0.744913	-0.16404		b0166	2,3,4,5-tetrahydropyridine-2,6-dicarboxylate N-succinyltransferase (EC 2.3.1.117) (Succinyl-CoA: tetrahydrodipicolinate N-succinyltransferase) (Tetrahydrodipicolinate N-succinyltransferase) (THDP succinyltransferase) (THP succinyltransferase) (Tetrahydropicolinate succinylase)	dapD b0166 JW0161	-0.505965	-0.699042	-0.779097
BSU01660	Beta-hexosaminidase (EC 3.2.1.52) (Beta-N-acetylhexosaminidase) (N-acetyl-beta-glucosaminidase) (N-acetylglucosaminidase) (ORF1)	nagZ ybbD yzbA BSU01660	0.708763	0.925053	0.770127	0.780386	1.11568	0.207774	0.295452	0.528321	0.138346	0		BSU01660	Beta-hexosaminidase (EC 3.2.1.52) (Beta-N-acetylhexosaminidase) (N-acetyl-beta-glucosaminidase) (N-acetylglucosaminidase) (ORF1)	nagZ ybbD yzbA BSU01660	-0.0781128	1.03705	6.13478	5.70784	6.15701	2.44822	1.50313	-0.0146756	-0.00612281	0.12794		YP_004888260.1	DUF1801 domain-containing protein	lp_0208	-0.253093	-0.567528	-0.0998732		YP_004888260.1	DUF1801 domain-containing protein	lp_0208	-0.380033	0.11962	-0.436828	-2.7877		b0167	Bifunctional uridylyltransferase/uridylyl-removing enzyme (UTase/UR) (Bifunctional [protein-PII] modification enzyme) (Bifunctional nitrogen sensor protein) [Includes: [Protein-PII] uridylyltransferase (PII uridylyltransferase) (UTase) (EC 2.7.7.59); [Protein-PII]-UMP uridylyl-removing enzyme (UR) (EC 3.1.4.-)]	glnD b0167 JW0162	0.360075	0.965696	-0.072796
BSU01670	N-acetylmuramyl-L-alanine amidase (EC 3.5.1.28)	amiE ybbE BSU01670	0.448875	1.95367	0.183626	-0.410657	0.0149517	-0.466643	0.0655095	-0.0876781	0.63563	0.302297		BSU01670	N-acetylmuramyl-L-alanine amidase (EC 3.5.1.28)	amiE ybbE BSU01670	-0.514233	0.726724	2.60948	2.3765	3.28425	3.04646	0.339623	0.0260126	-0.0743287	-0.123393		YP_004888261.1	RNA-binding protein, DUF814 family	lp_0209	-1.20649	-0.849586	-0.159895		YP_004888261.1	RNA-binding protein, DUF814 family	lp_0209	-0.137647	-0.180027	-0.891805	-2.23987		b0168	Methionine aminopeptidase (MAP) (MetAP) (EC 3.4.11.18) (Peptidase M)	map b0168 JW0163	-0.0680588	0.546199	0.173054
BSU01680	Putative PTS system EIIBC component YbbF [Includes: Phosphotransferase enzyme IIB component (EC 2.7.1.-) (PTS system EIIB component); Permease IIC component (PTS system EIIC component)]	ybbF BSU01680	-0.283143	1.21217	-0.0164102	-0.0283877	-1.21709	-0.662767	0.0915776	-0.471679	-0.578989	-0.471679		BSU01680	Putative PTS system EIIBC component YbbF [Includes: Phosphotransferase enzyme IIB component (EC 2.7.1.-) (PTS system EIIB component); Permease IIC component (PTS system EIIC component)]	ybbF BSU01680	-0.436809	0.66508	2.78086	1.73635	2.6816	0.527894	0.31415	-0.373945	-0.0341493	-0.0717727		YP_004888262.1	Acetate kinase (EC 2.7.2.1) (Acetokinase)	ack1 ackA lp_0210	-0.773877	-0.751984	-0.341999		YP_004888262.1	Acetate kinase (EC 2.7.2.1) (Acetokinase)	ack1 ackA lp_0210	0.630654	0.103558	-2.03799	-1.67576		b0169	30S ribosomal protein S2 (Small ribosomal subunit protein uS2)	rpsB b0169 JW0164	0.470491	-0.31519	0.341561
BSU01690	Uncharacterized HTH-type transcriptional regulator YbbH	ybbH BSU01690	1.07595	2.16527	-0.789981	-2.20127	-0.0406723	-1.00964	-1.32459	0.107309	0.471679	0.107309		BSU01690	Uncharacterized HTH-type transcriptional regulator YbbH	ybbH BSU01690	-0.049854	0.687902	2.41782	1.05226	1.01831	-0.178542	0.176576	-0.52783	-0.0150302	-0.0977037		YP_004888263.1	Putative fluoride ion transporter CrcB 1	crcB1 lp_0213	-0.945011	-2.11372	-0.756926		YP_004888263.1	Putative fluoride ion transporter CrcB 1	crcB1 lp_0213	-0.0945479	-0.713993	-2.62722	-2.3028		b0170	Elongation factor Ts (EF-Ts) (Bacteriophage Q beta RNA-directed RNA polymerase subunit IV)	tsf b0170 JW0165	-0.247529	-0.498397	-0.0489014
BSU01700	N-acetylmuramic acid 6-phosphate etherase (MurNAc-6-P etherase) (EC 4.2.1.126) (N-acetylmuramic acid 6-phosphate hydrolase) (N-acetylmuramic acid 6-phosphate lyase)	murQ ybbI BSU01700	0.418559	-0.683084	-1.16015	-0.925207	-1.15714	-1.69935	-0.167382	-1.80486	-0.472674	-1.08155		BSU01700	N-acetylmuramic acid 6-phosphate etherase (MurNAc-6-P etherase) (EC 4.2.1.126) (N-acetylmuramic acid 6-phosphate hydrolase) (N-acetylmuramic acid 6-phosphate lyase)	murQ ybbI BSU01700	-0.243512	2.95045	2.20455	0.901174	2.12224	1.0613	1.60281	-3.86338	-1.15263	-2.2941		YP_004888264.1	Putative fluoride ion transporter CrcB 2	crcB2 lp_0214	-0.970288	-0.756969	-1.20886		YP_004888264.1	Putative fluoride ion transporter CrcB 2	crcB2 lp_0214	0.281525	-0.556049	-1.57391	-1.56118		b0171	Uridylate kinase (UK) (EC 2.7.4.22) (Uridine monophosphate kinase) (UMP kinase) (UMPK)	pyrH smbA b0171 JW0166	-0.478627	-0.423865	-0.190921
BSU01710	Uncharacterized N-acetyltransferase YbbJ (EC 2.3.1.-)	ybbJ BSU01710	0.434213	2.21799	0.11796	-0.712657	0.256306	-0.851003	0.122794	-0.138346	-0.440643	-0.138346		BSU01710	Uncharacterized N-acetyltransferase YbbJ (EC 2.3.1.-)	ybbJ BSU01710	0.0723312	2.06132	-0.596933	0.235472	0.693668	0.498977	0.610643	-0.155456	-0.0101652	-0.0357817		YP_004888265.1	ABC transporter, ATP-binding protein	lp_0215	-0.680176	0.0615201	-0.198093		YP_004888265.1	ABC transporter, ATP-binding protein	lp_0215	0.00646996	-0.678894	-0.374251	-0.395186		b0172	Ribosome-recycling factor (RRF) (Ribosome-releasing factor)	frr rrf b0172 JW0167	-0.292074	0.117568	0.528819
BSU01720	Uncharacterized protein YbbK	ybbK BSU01720	0.355646	1.3459	0.621226	0.729417	0.584892	-0.654097	0.988215	0.194988	0.723308	0.194988		BSU01720	Uncharacterized protein YbbK	ybbK BSU01720	0.748227	-0.0657841	3.51141	4.01441	4.54282	-0.723895	1.98218	-0.128778	-0.0100944	-0.0251708		YP_004888266.1	Transposase	ISP2_1 lp_0216	-0.0817043	-0.365466	0.153394		YP_004888266.1	Transposase	ISP2_1 lp_0216	0.197396	-0.204797	-0.0852807	-0.422441		b0173	1-deoxy-D-xylulose 5-phosphate reductoisomerase (DXP reductoisomerase) (EC 1.1.1.267) (1-deoxyxylulose-5-phosphate reductoisomerase) (2-C-methyl-D-erythritol 4-phosphate synthase)	dxr ispC yaeM b0173 JW0168	-0.0368252	0.267083	-0.122892
BSU01730	ECF RNA polymerase sigma factor SigW (ECF sigma factor SigW) (Alternative RNA polymerase sigma factor SigW) (RNA polymerase sigma-W factor) (Sigma-W factor)	sigW ybbL BSU01730	0.117395	0.15689	-1.07247	-0.873935	-1.42132	-0.0728027	-0.347716	-1.05128	-0.566091	-0.783584		BSU01730	ECF RNA polymerase sigma factor SigW (ECF sigma factor SigW) (Alternative RNA polymerase sigma factor SigW) (RNA polymerase sigma-W factor) (Sigma-W factor)	sigW ybbL BSU01730	-0.367193	-1.31809	-1.48096	-0.995707	-1.35354	-0.0162642	-1.30281	2.73961	0.162637	-0.366347		YP_004888267.1	ABC transporter, permease protein	lp_0217	-0.766716	-0.603589	-0.772419		YP_004888267.1	ABC transporter, permease protein	lp_0217	-0.133581	-0.137173	0.315203	-2.83533		b0174	Ditrans,polycis-undecaprenyl-diphosphate synthase ((2E,6E)-farnesyl-diphosphate specific) (EC 2.5.1.31) (Ditrans,polycis-undecaprenylcistransferase) (Undecaprenyl diphosphate synthase) (UDS) (Undecaprenyl pyrophosphate synthase) (UPP synthase)	ispU rth uppS yaeS b0174 JW0169	0.288317	0.720288	0.00889382
BSU01740	Anti-sigma-W factor RsiW (Regulator of SigW) (Sigma-W anti-sigma factor RsiW)	rsiW ybbM BSU01740	-0.308248	-0.840871	-1.37692	-0.690691	-0.863215	-1.00904	-0.119269	-1.88192	-0.818541	-1.58282		BSU01740	Anti-sigma-W factor RsiW (Regulator of SigW) (Sigma-W anti-sigma factor RsiW)	rsiW ybbM BSU01740	0.291168	-3.58026	0.151594	0.50126	0.208786	-0.289436	0.0214981	2.14641	-0.0910521	0.193434		YP_004888268.1	ABC transporter, ATP-binding protein	lp_0218	-0.810072	-0.733787	-0.33337		YP_004888268.1	ABC transporter, ATP-binding protein	lp_0218	-0.0553784	0.0335272	0.642195	-1.52605		b0175	Phosphatidate cytidylyltransferase (EC 2.7.7.41) (CDP-DAG synthase) (CDP-DG synthase) (CDP-diacylglycerol synthase) (CDS) (CDP-diglyceride pyrophosphorylase) (CDP-diglyceride synthase) (CTP:phosphatidate cytidylyltransferase)	cdsA cds b0175 JW5810	-0.511247	-0.17537	-1.03863
BSU01750	Cyclic di-AMP synthase CdaA (c-di-AMP synthase) (EC 2.7.7.85) (Diadenylate cyclase) (DAC)	cdaA ybbP BSU01750	-0.0590765	0.55917	-0.969327	-1.09921	-0.817603	-0.794173	-0.467142	-2.00929	-0.817137	-0.860282		BSU01750	Cyclic di-AMP synthase CdaA (c-di-AMP synthase) (EC 2.7.7.85) (Diadenylate cyclase) (DAC)	cdaA ybbP BSU01750	0.905835	0.25043	-0.208338	0.316067	0.560856	-2.32464	-0.436405	-0.331573	0.0752014	-0.519602		YP_004888269.1	ABC transporter, permease protein	lp_0219	-1.57068	-0.671596	-0.59287		YP_004888269.1	ABC transporter, permease protein	lp_0219	2.84969	0.0616569	1.83912	-0.783046		b0176	Regulator of sigma-E protease RseP (EC 3.4.24.-) (S2P endopeptidase) (Site-2 protease RseP) (S2P protease RseP) (Site-2-type intramembrane protease)	rseP ecfE yaeL b0176 JW0171	-0.118469	0.575435	-0.750761
BSU01760	CdaA regulatory protein CdaR (YbbR-like domain-containing protein YbbR) (c-di-AMP synthase A regulator)	cdaR ybbR BSU01760	-0.219386	0.205549	-0.899473	-0.906343	-0.695821	-0.439445	-0.597196	-0.890398	-0.661618	-0.524972		BSU01760	CdaA regulatory protein CdaR (YbbR-like domain-containing protein YbbR) (c-di-AMP synthase A regulator)	cdaR ybbR BSU01760	-1.84166	-2.63488	-0.0642851	0.429282	0.882188	-0.722444	-0.123198	-0.215478	-0.11649	0.11456		YP_004888270.1	Glutathione peroxidase	gpo lp_0220	-0.692045	-0.981524	0.0610784		YP_004888270.1	Glutathione peroxidase	gpo lp_0220	-0.343158	-0.439231	-0.946376	1.32954		b0177	Outer membrane protein assembly factor BamA (Omp85)	bamA yaeT yzzN yzzY b0177 JW0172	-0.517339	-0.199127	-0.0792727
BSU01770	Phosphoglucosamine mutase (EC 5.4.2.10)	glmM ybbT BSU01770	-0.0412242	-0.358111	-2.15065	-0.997393	-1.02054	-0.699921	-0.522155	-3.08934	-1.07236	-1.40451		BSU01770	Phosphoglucosamine mutase (EC 5.4.2.10)	glmM ybbT BSU01770	-0.840445	-3.25688	-1.84962	-0.977103	-1.1311	-0.216157	-1.0866	-2.27126	0.0181064	-0.625045		YP_004888271.1	2,5 diketo-D-gluconic acid-like reductase,NADP dependent (Promiscuous) (EC 1.1.1.-)	lp_0221	-0.302686	-0.70804	0.118152		YP_004888271.1	2,5 diketo-D-gluconic acid-like reductase,NADP dependent (Promiscuous) (EC 1.1.1.-)	lp_0221	0.0448191	0.0639371	-0.276667	2.30903		b0178	Chaperone protein Skp (DNA-binding 17 kDa protein) (Histone-like protein HLP-1) (Seventeen kilodalton protein)	skp hlpA ompH b0178 JW0173	0.0159906	-0.011844	-0.11158
BSU01780	Glutamine--fructose-6-phosphate aminotransferase [isomerizing] (EC 2.6.1.16) (D-fructose-6-phosphate amidotransferase) (GFAT) (Glucosamine-6-phosphate synthase) (Hexosephosphate aminotransferase) (L-glutamine--D-fructose-6-phosphate amidotransferase)	glmS gcaA ybxD BSU01780	-0.109943	0.568827	-1.30981	-1.26816	-1.23827	-0.572083	-0.374565	-2.20233	-0.627309	-0.573473		BSU01780	Glutamine--fructose-6-phosphate aminotransferase [isomerizing] (EC 2.6.1.16) (D-fructose-6-phosphate amidotransferase) (GFAT) (Glucosamine-6-phosphate synthase) (Hexosephosphate aminotransferase) (L-glutamine--D-fructose-6-phosphate amidotransferase)	glmS gcaA ybxD BSU01780	0.516821	-3.29469	-0.248605	-0.185897	-0.666222	-1.56951	-1.45141	1.23804	0.0784788	0.0867461		YP_004888272.1	Transcription elongation factor GreA 1 (Transcript cleavage factor GreA 1)	greA1 lp_0223	-0.32993	-0.987965	-0.178515		YP_004888272.1	Transcription elongation factor GreA 1 (Transcript cleavage factor GreA 1)	greA1 lp_0223	0.885942	-0.622493	-0.789621	0.665498		b0179	UDP-3-O-(3-hydroxymyristoyl)glucosamine N-acyltransferase (UDP-3-O-(3-OHC14)-GlcN N-acyltransferase) (EC 2.3.1.191) (Protein FirA) (Rifampicin resistance protein) (UDP-3-O-(3-hydroxytetradecanoyl)glucosamine N-acyltransferase)	lpxD firA omsA b0179 JW0174	0.669573	0.265731	0.640908
BSU01790	NA	NA	-0.265181	-0.348189	-0.543176	-0.348189	-0.543176	-1.31715	-0.983819	-0.333333	-0.333333	-0.333333		BSU01790	NA	NA	-0.121006	-0.344595	0.128551	-0.461381	0.153257	3.66032	0.0704163	-0.112003	-0.000812268	-0.020155		YP_004888273.1	Hypothetical membrane protein	lp_0224	-0.553576	-0.850868	-1.26479		YP_004888273.1	Hypothetical membrane protein	lp_0224	-0.382948	-2.62588	-0.0402791	-2.96648		b0180	3-hydroxyacyl-[acyl-carrier-protein] dehydratase FabZ (EC 4.2.1.59) ((3R)-hydroxymyristoyl-[acyl-carrier-protein] dehydratase) ((3R)-hydroxymyristoyl-ACP dehydrase) (17 kDa actomyosin component) (Beta-hydroxyacyl-ACP dehydratase)	fabZ sefA yaeA b0180 JW0175	-0.0539008	-0.0817998	0.243537
BSU01800	DNA-3-methyladenine glycosylase (EC 3.2.2.21) (3-methyladenine-DNA glycosidase)	alkA BSU01800	-0.534387	0.945618	-1.56014	-0.600245	-0.194177	-1.99344	-0.191168	-2.21462	-1.1608	-1.44064		BSU01800	DNA-3-methyladenine glycosylase (EC 3.2.2.21) (3-methyladenine-DNA glycosidase)	alkA BSU01800	0.240787	2.54378	1.86728	4.50435	4.21252	0.128367	-0.304319	-0.0530491	-0.122802	-0.399318		YP_004888274.1	Transcription regulator, Cro/CI family	lp_0225	0.385244	0.143527	-0.815521		YP_004888274.1	Transcription regulator, Cro/CI family	lp_0225	-0.430774	-1.1373	-0.573156	-1.78178		b0181	Acyl-[acyl-carrier-protein]--UDP-N-acetylglucosamine O-acyltransferase (UDP-N-acetylglucosamine acyltransferase) (EC 2.3.1.129)	lpxA b0181 JW0176	0.0704667	0.0290261	0.557347
BSU01810	Bifunctional transcriptional activator/DNA repair enzyme AdaA (Methylphosphotriester-DNA methyltransferase) (Methylphosphotriester-DNA--protein-cysteine S-methyltransferase) (EC 2.1.1.n11)	adaA BSU01810	0.791366	2.29653	-0.0236165	0.587371	0.666504	0.0532545	1.16923	-0.333333	0.968964	-0.0876781		BSU01810	Bifunctional transcriptional activator/DNA repair enzyme AdaA (Methylphosphotriester-DNA methyltransferase) (Methylphosphotriester-DNA--protein-cysteine S-methyltransferase) (EC 2.1.1.n11)	adaA BSU01810	0.447727	1.23727	2.50877	6.43551	6.33896	0.833913	0.213701	0.496314	-0.0601169	0.232974		YP_004888275.1	Glucosamine-6-phosphate deaminase (EC 3.5.99.6) (GlcN6P deaminase) (GNPDA) (Glucosamine-6-phosphate isomerase)	nagB gnp lp_0226	0.155902	-0.454285	0.748944		YP_004888275.1	Glucosamine-6-phosphate deaminase (EC 3.5.99.6) (GlcN6P deaminase) (GNPDA) (Glucosamine-6-phosphate isomerase)	nagB gnp lp_0226	0.303196	-0.115371	-0.0542698	4.59727		b0182	Lipid-A-disaccharide synthase (EC 2.4.1.182)	lpxB pgsB b0182 JW0177	0.174874	0.797179	0.370083
BSU01820	Methylated-DNA--protein-cysteine methyltransferase, inducible (EC 2.1.1.63) (O-6-methylguanine-DNA alkyltransferase) (O6-methylguanine-DNA methyltransferase) (MGMT)	adaB BSU01820	0.0914087	-0.655168	-0.0220735	0.301964	0.247818	-0.408217	0.278081	-0.194988	0.838191	-0.138346		BSU01820	Methylated-DNA--protein-cysteine methyltransferase, inducible (EC 2.1.1.63) (O-6-methylguanine-DNA alkyltransferase) (O6-methylguanine-DNA methyltransferase) (MGMT)	adaB BSU01820	0.380647	2.23495	2.21093	6.61864	6.28338	3.04365	0.055368	0.123354	0.0612544	-0.0673785		YP_004888276.1	Dipeptidase (EC 3.4.-.-)	pepD1 lp_0228	-0.35794	-0.326311	0.265758		YP_004888276.1	Dipeptidase (EC 3.4.-.-)	pepD1 lp_0228	0.136062	0.0767464	-0.515514	1.62906		b0183	Ribonuclease HII (RNase HII) (EC 3.1.26.4)	rnhB b0183 JW0178	0.170665	0.606333	1.04698
BSU01830	Probable inorganic carbon transporter subunit DabB	dabB ndhF ybxE BSU01830	0.0934172	-0.0913841	-2.03287	-1.36543	-0.653719	-0.958741	-0.241124	-1.5047	-0.839956	-0.194988		BSU01830	Probable inorganic carbon transporter subunit DabB	dabB ndhF ybxE BSU01830	-0.276938	-2.71741	-0.727326	1.24393	2.37793	0.440563	-0.634022	4.0722	0.191966	0.142322		YP_004888277.1	PTS system mannitol-specific EIICB component (EC 2.7.1.197) (EIICB-Mtl)	pts2CB lp_0230	-0.724751	-0.0973653	-0.665581		YP_004888277.1	PTS system mannitol-specific EIICB component (EC 2.7.1.197) (EIICB-Mtl)	pts2CB lp_0230	-3.10724	0.563785	3.16572	-0.601174		b0184	DNA polymerase III subunit alpha (EC 2.7.7.7)	dnaE polC b0184 JW0179	0.317294	-0.0880291	0.136113
BSU01845	Probable inorganic carbon transporter subunit DabA	dabA ybcC BSU01845 BSU01840	0.385056	0.66192	-1.01333	-0.181516	-0.0106811	-0.295995	-0.282447	-0.578989	0.130772	0.194988		BSU01845	Probable inorganic carbon transporter subunit DabA	dabA ybcC BSU01845 BSU01840	0.0994235	0.367586	-0.514581	2.53475	4.41325	1.78987	-0.577977	0.836761	-0.0248839	-0.0424974		YP_004888278.1	Transcription regulator, BglG family, mannitol operon	mtlR lp_0231	-0.753168	-1.13427	-0.463388		YP_004888278.1	Transcription regulator, BglG family, mannitol operon	mtlR lp_0231	-0.498112	0.0939874	3.645	0.764062		b0185	Acetyl-coenzyme A carboxylase carboxyl transferase subunit alpha (ACCase subunit alpha) (Acetyl-CoA carboxylase carboxyltransferase subunit alpha) (EC 2.1.3.15)	accA b0185 JW0180	0.260739	-0.700216	0.0389812
BSU01860	Putative carbonic anhydrase-like protein YbcF	ybcF BSU01860	1.32625	1.79697	-0.537832	0.518809	0.117829	-0.537832	-0.783488	0.471679	1.05067	0		BSU01860	Putative carbonic anhydrase-like protein YbcF	ybcF BSU01860	1.19518	3.63217	-0.690721	-0.0434887	3.30462	0.307337	-0.501233	0.541779	0.111524	-0.00340318		YP_004888279.1	PTS system, mannitol-specific EIIA component (EC 2.7.1.69)	pts2A lp_0232	-1.03814	-0.467744	-1.08506		YP_004888279.1	PTS system, mannitol-specific EIIA component (EC 2.7.1.69)	pts2A lp_0232	-0.600523	-1.89559	3.35331	1.11281		b0186	Constitutive lysine decarboxylase (LDCC) (EC 4.1.1.18)	ldcC ldc ldcH b0186 JW0181	0.278179	0.533475	0.308343
BSU01870	Uncharacterized protein YbcH	ybcH BSU01870	0.451197	2.72679	-0.731993	-1.09652	-1.20367	0.570304	0.783872	-0.87262	0.296921	-1.3023		BSU01870	Uncharacterized protein YbcH	ybcH BSU01870	-1.24312	0.56553	-2.49021	-0.202335	1.02182	0.590768	-0.578394	1.36357	0.285525	-0.20916		YP_004888280.1	Mannitol-1-phosphate 5-dehydrogenase (EC 1.1.1.17)	mtlD lp_0233	-0.212133	-0.5601	-0.247005		YP_004888280.1	Mannitol-1-phosphate 5-dehydrogenase (EC 1.1.1.17)	mtlD lp_0233	0.140342	0.0609039	4.04242	1.86183		b0187	Uncharacterized protein YaeR	yaeR b0187 JW0182	-0.223113	-0.0472324	0.952768
BSU01880	Uncharacterized protein YbcI	ybcI BSU01880	1.71667	-0.180231	-0.519267	-0.575909	0.430065	-0.714254	0.285746	-1.25163	-0.968964	-1.19499		BSU01880	Uncharacterized protein YbcI	ybcI BSU01880	0.425203	-0.64402	-2.1759	-0.567984	0.642527	0.508314	-0.388219	-0.221936	-0.0470034	-0.14675		YP_004888281.1	HTH merR-type domain-containing protein	lp_0235	-1.32378	-1.67579	-0.729788		YP_004888281.1	HTH merR-type domain-containing protein	lp_0235	0.0500764	-1.54766	-0.313796	-0.516982		b0188	tRNA(Ile)-lysidine synthase (EC 6.3.4.19) (tRNA(Ile)-2-lysyl-cytidine synthase) (tRNA(Ile)-lysidine synthetase)	tilS mesJ yaeN b0188 JW0183	-0.354093	-0.0973431	0.323668
BSU01889	Uncharacterized HTH-type transcriptional regulator YbzH	ybzH BSU01889	-0.684103	-0.0949578	-0.520916	-0.0652649	-0.152672	0.215194	-0.0373719	-0.816446	0.134881	-0.842696		BSU01889	Uncharacterized HTH-type transcriptional regulator YbzH	ybzH BSU01889	-1.88054	-2.16747	2.26479	2.14513	1.9587	0.891761	0.221489	0.941474	-0.0101788	-0.0774831		YP_004888282.1	Thioredoxin	trxA1 lp_0236	0.0581487	-0.890491	-0.716605		YP_004888282.1	Thioredoxin	trxA1 lp_0236	-0.175039	-0.135169	-0.514479	0.8309		b0189	Protein rof	rof yaeO b0189 JW0184	-0.00730489	0.0703575	0.0703575
BSU01890	Uncharacterized MFS-type transporter YbcL	ybcL BSU01890	0.848273	0.461588	-0.213723	-0.796543	-1.01116	-0.625019	0.365266	-1.01963	-0.578989	-0.440643		BSU01890	Uncharacterized MFS-type transporter YbcL	ybcL BSU01890	-0.0694898	0.0288211	0.195468	0.0733466	0.72996	2.36974	-0.606767	1.23287	0.00736731	0.161686		YP_004888283.1	Hypothetical membrane protein	lp_0237	-0.839036	-0.2465	0.437656		YP_004888283.1	Hypothetical membrane protein	lp_0237	0.108335	-0.115725	1.53833	1.48884		b4406	UPF0253 protein YaeP	yaeP b4406 JW0185	-0.0288152	-0.219955	0.251724
BSU01900	Uncharacterized protein YbcM	ybcM BSU01900	0.0531784	0.0531784	0.0531784	0.0531784	0.0531784	0.0531784	0.0531784	0	0	0		BSU01900	Uncharacterized protein YbcM	ybcM BSU01900	-0.0186358	-0.0230407	-0.0167071	-0.0319868	-0.0210911	-0.0112142	-0.0118733	NA	NA	NA		YP_004888284.1	T2SSC domain-containing protein	lp_0239	0.696922	-0.470578	-0.10746		YP_004888284.1	T2SSC domain-containing protein	lp_0239	-0.0324321	-0.235741	-0.902147	2.20665		b0190	Uncharacterized protein YaeQ	yaeQ b0190 JW0186	-0.0330038	-0.318055	0.153624
BSU01910	Sporulation killing factor (SKF) (Sporulation-killing factor SkfA)	skfA ybcO BSU01910	0.067822	1.16082	-1.25112	-1.85248	-0.811061	-0.627662	-0.91247	-0.861654	-0.194988	-0.471679		BSU01910	Sporulation killing factor (SKF) (Sporulation-killing factor SkfA)	skfA ybcO BSU01910	-0.345599	2.11495	3.16048	1.95385	3.91684	4.36597	-0.0821574	-0.188794	-0.060666	-0.103658		YP_004888285.1	TH1 domain-containing protein	lp_0240	-0.568331	-0.416183	-0.667847		YP_004888285.1	TH1 domain-containing protein	lp_0240	-3.29286	-0.100182	3.97181	2.42527		b0191	Peptidyl-tRNA hydrolase ArfB (PTH) (EC 3.1.1.29) (Alternative ribosome-rescue factor B)	arfB yaeJ b0191 JW0187	0.345943	0.731158	-0.162263
BSU01920	Sporulation killing factor maturation protein SkfB (EC 1.21.98.-)	skfB ybcP ybcQ BSU01920	-0.587598	-1.37737	-0.0381102	-0.617099	-0.545189	-0.163331	-0.0555993	-0.666667	0.352855	-0.333333		BSU01920	Sporulation killing factor maturation protein SkfB (EC 1.21.98.-)	skfB ybcP ybcQ BSU01920	-0.0296764	2.3702	0.59644	-0.137274	1.77466	4.33245	-0.444623	0.40201	0.16102	0.194706		YP_004888286.1	Nucleoside-diphosphate kinase (EC 2.7.4.6)	ndk lp_0242	-0.040246	-0.30282	0.428064		YP_004888286.1	Nucleoside-diphosphate kinase (EC 2.7.4.6)	ndk lp_0242	-1.8605	-0.28893	3.77389	3.70225		b0192	Lipoprotein NlpE (Copper homeostasis protein CutF)	nlpE cutF b0192 JW0188	-0.0488901	0.00602823	-0.629602
BSU01935	Sporulation-killing factor biosynthesis protein SkfC	skfC skfD ybcS ybcT BSU01935 BSU01930 BSU01940	0.687279	0.341231	0.226644	0.417721	0.319945	-0.0608661	-0.284584	0.333333	-0.194988	-0.389975		BSU01935	Sporulation-killing factor biosynthesis protein SkfC	skfC skfD ybcS ybcT BSU01935 BSU01930 BSU01940	-0.400734	0.170173	3.63908	1.98126	3.28539	4.38497	-0.364256	-0.0100362	-0.0236969	-0.00926539		YP_004888287.1	DUF2252 domain-containing protein	lp_0243	-0.621888	-1.05747	-0.249633		YP_004888287.1	DUF2252 domain-containing protein	lp_0243	-0.0303958	-0.202225	-0.393969	2.59672		b0193	Probable lipoprotein peptidase YaeF (EC 3.4.-.-) (Uncharacterized lipoprotein YaeF)	yaeF yaeK b0193 JW5016	-0.369221	-0.255468	-0.524586
BSU01950	SkfA peptide export ATP-binding protein SkfE (EC 7.3.2.3)	skfE ybdA BSU01950	0.796232	0.84963	-0.799376	-0.674578	-1.08962	-0.13271	0.136409	-0.194988	-0.0566417	-0.194988		BSU01950	SkfA peptide export ATP-binding protein SkfE (EC 7.3.2.3)	skfE ybdA BSU01950	0.612526	1.37149	3.4598	1.5685	2.57586	2.85292	-0.156527	-0.368219	-0.0780993	0.0970331		YP_004888288.1	NADPH-dependent FMN reductase family protein (EC 1.-.-.-)	lp_0244	-0.301417	-0.6517	0.0162634		YP_004888288.1	NADPH-dependent FMN reductase family protein (EC 1.-.-.-)	lp_0244	1.3046	-0.986167	-1.07482	3.57594		b0194	Proline--tRNA ligase (EC 6.1.1.15) (Global RNA synthesis factor) (Prolyl-tRNA synthetase) (ProRS)	proS drpA b0194 JW0190	0.283059	0.364671	0.0143923
BSU01960	Putative bacteriocin-SkfA transport system permease protein SkfF	skfF ybdB BSU01960	0.35481	1.53008	-0.71813	-0.999144	-0.725586	-1.22299	0.0793094	-0.805012	0.389975	-0.138346		BSU01960	Putative bacteriocin-SkfA transport system permease protein SkfF	skfF ybdB BSU01960	0.109878	0.7731	2.19599	1.10716	1.72551	2.78595	-0.499043	-0.0589647	-0.0353633	-0.028169		YP_004888289.1	Transcription regulator, GntR family	lp_0245	0	0	0		YP_004888289.1	Transcription regulator, GntR family	lp_0245	NA	NA	NA	NA		b0195	tRNA (adenine(37)-N6)-methyltransferase (EC 2.1.1.-) (tRNA (m6t6A37) methyltransferase) (tRNA methyltransferase O)	trmO tsaA yaeB b0195 JW0191	0.0976342	0.262625	-0.265696
BSU01970	Uncharacterized protein SkfG	skfG ybdD BSU01970	0.143718	0.630746	-0.535813	0.158058	0.0326943	-0.572824	0.0885291	-0.333333	0.333333	-0.333333		BSU01970	Uncharacterized protein SkfG	skfG ybdD BSU01970	0.144459	1.16103	3.26388	2.50645	3.78115	1.0227	0.634188	-0.228988	-0.0243887	-0.0479001		YP_004888290.1	Permease IIC component	pts3C lp_0247	0	0	0		YP_004888290.1	Permease IIC component	pts3C lp_0247	NA	NA	NA	NA		b0196	Outer membrane lipoprotein RcsF	rcsF b0196 JW0192	-0.323716	-0.243906	-0.208267
BSU01980	Thioredoxin-like protein SkfH	skfH ybdE BSU01980	-0.425728	0.25728	-0.220374	0.0514849	0.213129	-1.71168	0.169601	0	-0.333333	0		BSU01980	Thioredoxin-like protein SkfH	skfH ybdE BSU01980	-0.283107	0.173685	3.26449	3.64038	3.67164	2.05835	-0.0346837	-0.147264	-0.0146365	-0.0320187		YP_004888291.1	DUF2516 family protein	lp_0248	0	0	0		YP_004888291.1	DUF2516 family protein	lp_0248	NA	NA	NA	NA		b0197	D-methionine-binding lipoprotein MetQ	metQ yaeC b0197 JW0193	0.140604	0.244219	0.653588
BSU01990	Uncharacterized protein YbdG	ybdG ybdH BSU01990	-0.180851	0.918726	0.162055	0.170555	-0.708806	-1.0439	0.110331	-0.138346	-1.13077	-0.276692		BSU01990	Uncharacterized protein YbdG	ybdG ybdH BSU01990	0.828412	1.17512	2.59896	2.3012	2.03297	2.13025	-0.144634	0.334165	0.0439296	-0.159086		YP_004888292.1	PTS-associated protein	lp_0249	0	0	0		YP_004888292.1	PTS-associated protein	lp_0249	NA	NA	NA	NA		b0198	D-methionine transport system permease protein MetI	metI yaeE b0198 JW0194	0.793229	0.0577843	0.803464
BSU02000	Uncharacterized transcriptional regulatory protein YbdJ	ybdJ BSU02000	-0.324496	-1.11476	0.337017	0.337017	0.444326	-0.561648	0.387684	0.189014	0.573015	-0.421011		BSU02000	Uncharacterized transcriptional regulatory protein YbdJ	ybdJ BSU02000	0.549593	2.35268	0.510673	-0.138301	-0.0596553	1.79082	-1.954	-0.124374	0.0334027	-0.200951		YP_004888293.1	Metallo-dependent hydrolase, subgroup B	lp_0250	0	0	0		YP_004888293.1	Metallo-dependent hydrolase, subgroup B	lp_0250	NA	NA	NA	NA		b0199	Methionine import ATP-binding protein MetN (EC 7.4.2.11)	metN abc b0199 JW0195	-0.0148004	-0.135041	-1.06533
BSU02010	Sensor histidine kinase YbdK (EC 2.7.13.3)	ybdK BSU02010	0.102621	0.930437	-0.0745207	-0.769167	-1.14088	-0.36476	0.430441	0.717334	-0.502716	0.333333		BSU02010	Sensor histidine kinase YbdK (EC 2.7.13.3)	ybdK BSU02010	-0.208073	0.0802371	3.8775	2.58401	2.00142	3.10911	0.459273	0.0979603	0.0378648	-0.14574		YP_004888294.1	L-seryl-tRNA(Sec) selenium transferase-related protein, pyridoxal phosphate-dependent	lp_0251	0	0	0		YP_004888294.1	L-seryl-tRNA(Sec) selenium transferase-related protein, pyridoxal phosphate-dependent	lp_0251	NA	NA	NA	NA		b0200	D-glycero-beta-D-manno-heptose-1,7-bisphosphate 7-phosphatase (EC 3.1.3.82) (D,D-heptose 1,7-bisphosphate phosphatase) (HBP phosphatase)	gmhB yaeD b0200 JW0196	-0.18977	0.363176	-0.252823
BSU02019	Uncharacterized protein YbzI	ybzI BSU02019	-0.249509	-0.830212	0.100615	-0.28936	-0.340028	0.34627	-0.585683	-0.194988	-0.194988	0.333333		BSU02019	Uncharacterized protein YbzI	ybzI BSU02019	0.24133	0.107417	0.159876	-0.0335209	1.00417	3.93096	0.211399	0.144861	0.00803304	0.102386		YP_004888295.1	2-dehydro-3-deoxyphosphooctonate aldolase	lp_0252	0	0	0		YP_004888295.1	2-dehydro-3-deoxyphosphooctonate aldolase	lp_0252	NA	NA	NA	NA		b0207	2,5-diketo-D-gluconic acid reductase B (2,5-DKG reductase B) (2,5-DKGR B) (25DKGR-B) (EC 1.1.1.346) (AKR5D)	dkgB yafB b0207 JW0197	-0.511341	-0.310651	-1.84429
BSU02030	Probable serine/threonine-protein kinase YbdM (EC 2.7.11.1)	ybdM BSU02030	0.293401	1.09724	-0.382014	-0.325373	0.0721756	-1.04868	1.00313	0.282666	0.378135	0.797439		BSU02030	Probable serine/threonine-protein kinase YbdM (EC 2.7.11.1)	ybdM BSU02030	-0.612148	-0.218529	-0.446557	-0.125884	0.407224	-0.334503	-0.0660876	0.179079	-0.123704	-0.811755		YP_004888296.1	2-keto-3-deoxygluconate kinase (EC 2.7.1.45)	kdgK lp_0253	0	0	0		YP_004888296.1	2-keto-3-deoxygluconate kinase (EC 2.7.1.45)	kdgK lp_0253	NA	NA	NA	NA		b0208	Uncharacterized HTH-type transcriptional regulator YafC	yafC b0208 JW0198	-0.236332	0.217133	0.0496328
BSU02040	Uncharacterized protein YbdN	ybdN BSU02040	0.29086	0.803784	0.242186	0.400678	0.31104	-1.95457	0.382203	0.00383188	-0.471679	-0.471679		BSU02040	Uncharacterized protein YbdN	ybdN BSU02040	1.34703	3.08198	2.80187	3.34808	4.90776	2.33022	0.266711	0.922296	-0.0736468	-0.134672		YP_004888297.1	Serine acetyltransferase (EC 2.3.1.30)	cysE lp_0254	-0.687425	-0.86215	-0.858922		YP_004888297.1	Serine acetyltransferase (EC 2.3.1.30)	cysE lp_0254	-0.203358	0.28188	-1.76854	-3.54533		b0209	UPF0294 protein YafD	yafD b0209 JW5017	0.23088	-0.0241948	0.429995
BSU02050	Uncharacterized protein YbdO	ybdO BSU02050	-0.324737	-1.25954	-1.50132	-1.2381	-0.782689	-1.65744	-0.444139	-1.99314	-0.514003	-2.00531		BSU02050	Uncharacterized protein YbdO	ybdO BSU02050	2.7629	2.80648	-0.235485	0.383608	1.43983	0.156278	0.2065	-0.339815	-0.195075	-2.97675		YP_004888298.1	Cystathionine beta-lyase / cystathionine gamma-lyase (EC 4.4.1.1, EC 4.4.1.8)	cblB lp_0255	-0.894345	-0.988204	-1.52896		YP_004888298.1	Cystathionine beta-lyase / cystathionine gamma-lyase (EC 4.4.1.1, EC 4.4.1.8)	cblB lp_0255	-0.0776681	-0.0646656	-1.72404	-5.5451		b0210	Uncharacterized protein YafE	yafE b0210 JW0200	0.557571	0.662464	0.184811
BSU02060	Uncharacterized transporter YbxG	ybxG ybdP BSU02060	0.0969734	-0.130742	-1.56722	-1.12059	-0.613792	-0.932465	-0.406166	-3.28197	-1.02772	-1.43927		BSU02060	Uncharacterized transporter YbxG	ybxG ybdP BSU02060	0.237625	-1.56352	0.32147	-0.241096	0.170485	-0.637898	0.436068	0.592338	0.25326	-1.30518		YP_004888299.1	Cystathionine beta-synthase (EC 4.2.1.22)	cbs lp_0256	-0.772937	-0.498968	-1.49339		YP_004888299.1	Cystathionine beta-synthase (EC 4.2.1.22)	cbs lp_0256	-0.0844896	-0.472049	-1.94401	-5.98189		b0211	Membrane-bound lytic murein transglycosylase D (EC 4.2.2.n1) (Murein hydrolase D) (Regulatory protein DniR)	mltD dniR yafG b0211 JW5018	0.0890716	-1.02509	0.146439
BSU02070	Sigma-G-dependent sporulation-specific SASP protein	csgA BSU02070	0.263459	-0.880513	-0.219549	-0.822001	0.113784	-0.081203	-0.683655	0	-0.194988	0		BSU02070	Sigma-G-dependent sporulation-specific SASP protein	csgA BSU02070	-0.0920514	0.151441	-0.274241	1.53217	0.442273	0.826125	1.03658	-0.0125873	0.00818967	-0.00184323		YP_004888300.1	Methionine aminopeptidase (MAP) (MetAP) (EC 3.4.11.18) (Peptidase M)	pepM map lp_0257	-0.839629	-1.0185	-0.487536		YP_004888300.1	Methionine aminopeptidase (MAP) (MetAP) (EC 3.4.11.18) (Peptidase M)	pepM map lp_0257	0.395345	-0.412503	-0.932705	0.0494674		b0212	Hydroxyacylglutathione hydrolase GloB (EC 3.1.2.6) (Glyoxalase II) (Glx II)	gloB yafR b0212 JW0202	-0.0252714	0.0406739	1.23566
BSU02080	Uncharacterized protein YbxH (ORF3)	ybxH BSU02080	0	0	-0.194988	-0.389975	-0.194988	0	0	0	0	0		BSU02080	Uncharacterized protein YbxH (ORF3)	ybxH BSU02080	-0.00620391	-0.00715311	0.213222	0.212882	0.232509	-0.00169444	-0.00366222	NA	NA	NA		YP_004888301.1	Nicotinamide mononucleotide transporter	pnuC1 lp_0259	-0.169253	-0.822711	-0.626493		YP_004888301.1	Nicotinamide mononucleotide transporter	pnuC1 lp_0259	1.14654	0.21326	-0.173671	-1.69265		b0213	Uncharacterized protein YafS	yafS b0213 JW0203	-0.734911	0.142261	0.475594
BSU02090	Probable beta-lactamase YbxI (EC 3.5.2.6)	ybxI ybdS BSU02090	0.537599	0.168	-1.22198	-1.24161	-1.46763	-0.800964	0.168	0	0	0		BSU02090	Probable beta-lactamase YbxI (EC 3.5.2.6)	ybxI ybdS BSU02090	1.21101	0.199229	4.22797	2.56935	1.83426	2.78165	0.382577	NA	NA	NA		YP_004888302.1	DUF2089 family protein	lp_0260	-0.320673	-1.2191	-0.625595		YP_004888302.1	DUF2089 family protein	lp_0260	-0.12183	-0.307681	0.206938	2.36858		b0214	Ribonuclease HI (RNase HI) (EC 3.1.26.4) (Ribonuclease H) (RNase H)	rnhA dasF herA rnh sdrA b0214 JW0204	-0.0681518	0.315795	0.649128
BSU02100	Fatty-acid peroxygenase (EC 1.11.2.4) (Cytochrome P450 152A1) (Cytochrome P450BsBeta) (Fatty acid beta-hydroxylase)	cypC CYP152A1 BSU02100	0.268985	0.60039	-0.657073	-0.398957	0.21611	-0.802526	0.376183	0.138346	-0.0741308	0.528321		BSU02100	Fatty-acid peroxygenase (EC 1.11.2.4) (Cytochrome P450 152A1) (Cytochrome P450BsBeta) (Fatty acid beta-hydroxylase)	cypC CYP152A1 BSU02100	0.705774	2.41979	3.06717	2.72058	3.1067	-0.0653151	2.27592	0.43763	0.0322706	0.154864		YP_004888303.1	Hypothetical membrane protein	lp_0261	0.295634	-0.372858	0.673254		YP_004888303.1	Hypothetical membrane protein	lp_0261	0.861674	0.043304	0.595992	3.77456		b0215	DNA polymerase III subunit epsilon (EC 2.7.7.7)	dnaQ mutD b0215 JW0205	0.302777	0.1484	0.50922
BSU02110	Uncharacterized protein YbyB	ybyB BSU02110	0.0569045	1.67495	-0.207036	-0.212775	0.0474667	-0.554087	-0.019242	-0.830618	0	0		BSU02110	Uncharacterized protein YbyB	ybyB BSU02110	-0.326692	-0.178173	4.96371	4.42002	5.04544	-1.38375	2.41483	0.455499	-0.0461693	0.266851		YP_004888304.1	Trehalose operon transcriptional repressor,GntR family	treR lp_0262	-0.880065	-0.302718	-0.396745		YP_004888304.1	Trehalose operon transcriptional repressor,GntR family	treR lp_0262	-0.451245	0.873472	2.67213	-2.7359		b0217	Uncharacterized lipoprotein YafT	yafT b0217 JW0206	0.453638	-0.486264	0.0420568
BSU02120	Probable amino acid-proton symporter YbeC	ybeC BSU02120	-0.0907291	-0.2262	-1.07154	-0.58689	-0.872886	-1.62684	-0.2531	-1.87168	-0.543833	-1.29396		BSU02120	Probable amino acid-proton symporter YbeC	ybeC BSU02120	0.394151	0.98148	-1.8467	-2.2718	-1.75664	0.0287685	0.172782	-0.0222619	-0.679425	-1.56491		YP_004888305.1	Trehalose-6-phosphate hydrolase (EC 3.2.1.93)	treA lp_0263	-1.12435	-1.12348	-0.707547		YP_004888305.1	Trehalose-6-phosphate hydrolase (EC 3.2.1.93)	treA lp_0263	-1.37288	0.803564	3.59973	-2.04464		b4586	Uncharacterized protein YkfM	ykfM b4586	0	0.138346	0
BSU02130	Glycerophosphodiester phosphodiesterase (Glycerophosphoryl diester phosphodiesterase) (EC 3.1.4.46)	glpQ ybeD BSU02130	-0.187339	-0.462852	-0.432177	-0.557128	-0.161399	-1.07059	-0.443554	-2.07305	-1.08839	0.0129435		BSU02130	Glycerophosphodiester phosphodiesterase (Glycerophosphoryl diester phosphodiesterase) (EC 3.1.4.46)	glpQ ybeD BSU02130	-2.60527	-1.37589	-2.55869	-3.9999	-3.78031	-0.485996	0.197931	0.298948	0.689616	-1.53667		YP_004888306.1	PTS system, trehalose-specific IIBC component (EC 2.7.1.69)	pts4ABC lp_0264	-0.479904	-0.705188	-0.482318		YP_004888306.1	PTS system, trehalose-specific IIBC component (EC 2.7.1.69)	pts4ABC lp_0264	-0.550907	0.279014	4.23357	-1.1822		b0218	Putative inner membrane protein YafU	yafU b0218 JW0207	0.348037	-1.02343	0.0838764
BSU02140	Glycerol-3-phosphate transporter (G-3-P transporter) (G-3-P permease)	glpT ybeE BSU02140	0.461378	0.222167	-0.440012	-0.553296	-0.987964	-1.02388	0.168894	-0.624314	-0.0828191	-0.517005		BSU02140	Glycerol-3-phosphate transporter (G-3-P transporter) (G-3-P permease)	glpT ybeE BSU02140	0.15629	0.796123	-4.90772	-6.41906	-4.55248	-0.403588	-0.0127453	-1.66716	1.3306	-1.18585		YP_004888307.1	PTS system, trehalose-specific IIBC component (EC 2.7.1.69)	pts5ABC lp_0265	-0.0656493	-0.565451	-0.143142		YP_004888307.1	PTS system, trehalose-specific IIBC component (EC 2.7.1.69)	pts5ABC lp_0265	-1.15375	0.632761	3.3969	0.52557		b4503	Putative uncharacterized protein YafF	yafF b4503 JW0208	-0.208605	-0.111111	-0.111111
BSU02150	Uncharacterized protein YbeF	ybeF BSU02150	-0.325906	-0.325906	-0.325906	-0.325906	-0.325906	-0.325906	-0.325906	0	0	0		BSU02150	Uncharacterized protein YbeF	ybeF BSU02150	-0.0232224	-0.0284777	-0.0268423	-0.0418117	-0.0339288	-0.0236984	-0.014878	NA	NA	NA		YP_004888308.1	DUF4123 domain-containing protein	lp_0266	-0.504099	-0.142768	-0.124124		YP_004888308.1	DUF4123 domain-containing protein	lp_0266	-2.38371	-0.340832	-0.152304	3.83393		b0219	Omega-amidase YafV (EC 3.5.1.3)	yafV b0219 JW5019	-0.169681	-0.795496	-0.0721873
BSU02160	Putative HTH-type DNA-binding domain-containing acetyltransferase YbfA (EC 2.3.1.-)	ybfA BSU02160	-0.0340736	-0.603015	-1.84593	-1.41463	-1.21119	-2.0659	-0.617948	-2.62704	-0.657975	-1.535		BSU02160	Putative HTH-type DNA-binding domain-containing acetyltransferase YbfA (EC 2.3.1.-)	ybfA BSU02160	-0.239401	2.01426	1.27892	-0.405243	-0.477259	-0.0975819	0.0955378	1.67373	0.188913	0.081677		YP_004888309.1	Glycerol-3-phosphate cytidylyltransferase (EC 2.7.7.39)	tagD1 lp_0267	0	0	0		YP_004888309.1	Glycerol-3-phosphate cytidylyltransferase (EC 2.7.7.39)	tagD1 lp_0267	NA	NA	NA	NA		b0220	Inhibitor of vertebrate lysozyme	ivy ykfE b0220 JW0210	0.119675	0.283859	-0.96777
BSU02170	Uncharacterized MFS-type transporter YbfB	ybfB BSU02170	0.103732	-0.171681	-1.31894	-0.715599	-1.12395	-0.811897	0.263878	-2.26912	-0.727371	-1.08768		BSU02170	Uncharacterized MFS-type transporter YbfB	ybfB BSU02170	-1.25525	-1.25311	0.275723	-0.572311	-0.424018	5.39625	-0.600081	-0.110695	0.0331268	0.0555987		YP_004888310.1	CDP-glycerol glycerophosphotransferase (EC 2.7.8.12)	tagF1 lp_0268	0	0	0		YP_004888310.1	CDP-glycerol glycerophosphotransferase (EC 2.7.8.12)	tagF1 lp_0268	NA	NA	NA	NA		b0221	Acyl-coenzyme A dehydrogenase (ACDH) (Acyl-CoA dehydrogenase) (EC 1.3.8.7) (EC 1.3.8.8)	fadE yafH b0221 JW5020	-0.314811	-0.220305	-0.415292
BSU02180	Uncharacterized protein YbfE	ybfE BSU02180	-0.32387	-0.12387	-0.513845	0.681142	-0.12387	-0.12387	-0.12387	-0.194988	0	0		BSU02180	Uncharacterized protein YbfE	ybfE BSU02180	-0.0416037	-0.23096	0.154076	0.331756	0.359297	-0.153099	-0.119617	0.127979	-0.00325579	-0.00170425		YP_004888311.1	CDP-glycerol glycerophosphotransferase / glycosyltransferase (EC 2.4.1.-, EC 2.7.8.12)	tagF2 lp_0269	0	0	0		YP_004888311.1	CDP-glycerol glycerophosphotransferase / glycosyltransferase (EC 2.4.1.-, EC 2.7.8.12)	tagF2 lp_0269	NA	NA	NA	NA		b0222	Phosphoheptose isomerase (EC 5.3.1.28) (Sedoheptulose 7-phosphate isomerase)	gmhA lpcA tfrA yafI b0222 JW0212	0.635633	0.721336	0.23611
BSU02181	NA	NA	0.494092	0.211084	0.877751	0.0160969	-0.122249	0.211084	0.211084	-0.194988	0	0		BSU02181	NA	NA	-0.0539263	-0.222719	0.253419	0.429169	0.313201	-0.124076	-0.114918	0.127979	-0.00325579	-0.00170425		YP_004888312.1	Flavin prenyltransferase LpdB (EC 2.5.1.129) (Gallate decarboxylase subunit B)	lpdB lp_0271	-1.411	-0.850548	-0.596228		YP_004888312.1	Flavin prenyltransferase LpdB (EC 2.5.1.129) (Gallate decarboxylase subunit B)	lpdB lp_0271	1.20623	-0.425045	0.297039	0.717322		b0223	Putative glutamine amidotransferase YafJ (EC 2.4.2.-)	yafJ b0223 JW0213	-0.290613	0.36928	0.36928
BSU02190	Uncharacterized protein YbfF	ybfF BSU02190	0.438361	-0.870396	-1.47771	0.0702466	-1.05669	-0.425946	-0.853901	-1.16395	-0.502976	-1.3023		BSU02190	Uncharacterized protein YbfF	ybfF BSU02190	-0.21018	-2.81628	-1.90076	-1.18552	-0.270308	1.55457	0.385061	-2.0914	-0.0739996	-0.48747		YP_004888313.1	Protein LpdD (Gallate decarboxylase subunit D)	lpdD lp_0272	-1.7047	-0.850091	-1.53417		YP_004888313.1	Protein LpdD (Gallate decarboxylase subunit D)	lpdD lp_0272	0.293126	-0.0265259	0.369796	0.9302		b0224	Putative L,D-transpeptidase YafK (EC 2.-.-.-)	yafK b0224 JW0214	-0.433123	-0.4562	-0.594546
BSU02200	Uncharacterized protein YbfG	ybfG BSU02200	0.650162	1.9395	-0.40351	0.143672	-0.659081	-0.844152	-0.186151	0.212477	0.348082	-0.0135473		BSU02200	Uncharacterized protein YbfG	ybfG BSU02200	0.167696	-0.420326	-0.528614	-0.307326	0.218273	0.424779	-0.488745	-0.29425	-0.0946412	-0.267358		YP_004888314.1	Transcription regulator, Rrf2 family	lp_0273	-0.263667	0.112455	0.908575		YP_004888314.1	Transcription regulator, Rrf2 family	lp_0273	0.566642	-0.964042	0.275735	2.69311		b0225	mRNA interferase toxin YafQ (EC 3.1.-.-) (Endoribonuclease YafQ) (Toxin YafQ)	yafQ b0225 JW0215	-0.0494814	-0.480308	0.381346
BSU02210	Uncharacterized transporter YbhF	ybfH BSU02210	0.433547	0.661467	-0.896272	-0.915903	-1.06022	-1.00358	-0.303736	-0.830618	-0.653119	-0.578989		BSU02210	Uncharacterized transporter YbhF	ybfH BSU02210	-0.0848285	0.267871	-1.59116	-0.919325	-0.0304512	0.483716	-1.1728	1.31572	-0.09457	-0.278953		YP_004888315.1	Transcription regulator, TetR family	lp_0274	-0.361625	-0.389036	-0.669598		YP_004888315.1	Transcription regulator, TetR family	lp_0274	1.16016	0.309222	0.417614	-0.740079		b0226	Antitoxin DinJ	dinJ b0226 JW0216	0.0504014	-0.216974	1.04734
BSU02220	Uncharacterized HTH-type transcriptional regulator YbfI	ybfI BSU02220	0.834958	1.04898	-0.914728	-0.858086	1.17755	-0.544384	-0.109716	0.842023	0.156726	0.773976		BSU02220	Uncharacterized HTH-type transcriptional regulator YbfI	ybfI BSU02220	-0.125424	0.386671	-0.975363	0.133209	1.02458	0.644904	-0.165219	0.474796	-0.0685604	-0.149398		YP_004888316.1	Divalent metal cation transporter MntH	mntH mntH1 lp_0275	-0.636221	-0.613056	-0.680195		YP_004888316.1	Divalent metal cation transporter MntH	mntH mntH1 lp_0275	0.533846	-0.207605	-0.310829	1.56725		b0227	Probable endopeptidase YafL (EC 3.4.-.-) (Uncharacterized lipoprotein YafL)	yafL b0227 JW0217	-0.344028	0.457198	0.157043
BSU02230	Formate-dependent phosphoribosylglycinamide formyltransferase (EC 6.3.1.21) (5'-phosphoribosylglycinamide transformylase 2) (Formate-dependent GAR transformylase) (GAR transformylase 2) (GART 2) (Non-folate glycinamide ribonucleotide transformylase) (Phosphoribosylglycinamide formyltransferase 2)	purT BSU02230	1.05095	1.29778	0.109666	0.510596	0.704662	0.355322	-0.0609532	-0.226024	0.504858	-0.754345		BSU02230	Formate-dependent phosphoribosylglycinamide formyltransferase (EC 6.3.1.21) (5'-phosphoribosylglycinamide transformylase 2) (Formate-dependent GAR transformylase) (GAR transformylase 2) (GART 2) (Non-folate glycinamide ribonucleotide transformylase) (Phosphoribosylglycinamide formyltransferase 2)	purT BSU02230	0.611269	-0.101729	-0.167514	0.794963	0.444208	0.766708	0.306655	0.186496	-0.0651477	-0.107176		YP_004888317.1	AMP-binding domain-containing protein	lp_0276	-0.279484	-0.161343	0.472146		YP_004888317.1	AMP-binding domain-containing protein	lp_0276	-0.161305	-0.175654	-0.0222671	-2.19691		b0228	REP-associated tyrosine transposase	rayT TnpAREP yafM b0228 JW0218	0.271024	0.102671	0.968157
BSU02240	Extracellular metalloprotease (EC 3.4.21.-)	mpr BSU02240	0.671668	0.493347	0.312487	0.888263	0.678893	1.10608	0.218366	-0.705159	0.541868	0.736856		BSU02240	Extracellular metalloprotease (EC 3.4.21.-)	mpr BSU02240	-1.12785	0.436486	6.10623	5.29709	5.74541	0.266402	0.953683	0.0751659	-0.280939	0.541199		YP_004888318.1	Extracellular protein	lp_0277	0.0351947	0.90938	-0.618941		YP_004888318.1	Extracellular protein	lp_0277	0.391817	-0.271108	-0.0845849	-1.0695		b0229	Putative truncated flagellar export/assembly protein LfhA	lfhA fhiA b0229 JW5811	0.0837941	-0.0575387	0.0301394
BSU02250	Uncharacterized protein YbfJ	ybfJ BSU02250	0.544624	0.40652	-0.459476	0.10914	-0.252451	0.0198035	0.951795	0.0566417	0.421011	0.0566417		BSU02250	Uncharacterized protein YbfJ	ybfJ BSU02250	-0.31698	-1.18729	7.14781	6.61705	5.78453	0.278432	1.09078	-0.073695	-0.024831	-0.110125		YP_004888319.1	PBP5_C domain-containing protein	lp_0279	-1.38621	-1.33554	-0.524556		YP_004888319.1	PBP5_C domain-containing protein	lp_0279	0.207567	-5.22767	-0.669141	-1.64397		b0230	Putative truncated flagellar export/assembly protein LafU	lafU mbhA b0230 JW5812	-0.154702	0.0402856	-0.154702
BSU02260	Carboxylesterase YbfK (EC 3.1.1.1)	ybfK BSU02260	0.336469	0.616408	-1.02398	-1.16441	-0.978293	-0.00946527	-0.23947	-1.20147	-0.0525259	-0.0543453		BSU02260	Carboxylesterase YbfK (EC 3.1.1.1)	ybfK BSU02260	-0.190903	-1.11959	-2.89073	-2.11681	-1.94416	-0.849726	-1.24168	0.447949	0.0195556	-0.929466		YP_004888320.1	Transport protein, major facilitator superfamily (MFS)	lp_0280	-0.493964	-0.906285	-0.855618		YP_004888320.1	Transport protein, major facilitator superfamily (MFS)	lp_0280	-0.00863017	-0.11612	-0.160573	-1.24059		b0231	DNA polymerase IV (Pol IV) (EC 2.7.7.7) (Translesion synthesis polymerase IV) (TSL polymerase IV)	dinB dinP b0231 JW0221	-0.0231203	0.118838	0.0621962
BSU02270	CDP-diacylglycerol--serine O-phosphatidyltransferase (EC 2.7.8.8) (Phosphatidylserine synthase)	pssA pss BSU02270	-0.00862142	0.0315139	-0.991225	-0.547597	-0.681833	-0.476452	-0.201113	-1.32689	-0.280406	-1.34167		BSU02270	CDP-diacylglycerol--serine O-phosphatidyltransferase (EC 2.7.8.8) (Phosphatidylserine synthase)	pssA pss BSU02270	0.607465	-0.495353	-1.60236	-2.3452	-1.98302	-2.4016	-0.772842	0.000404087	0.123605	-0.701221		YP_004888321.1	Transcription regulator, MerR family	lp_0281	-0.390961	-0.915371	0.1615		YP_004888321.1	Transcription regulator, MerR family	lp_0281	1.21453	0.394207	-2.50483	-0.220359		b0232	Antitoxin YafN	yafN b0232 JW0222	0.225119	0.499095	0.10912
BSU02280	Uncharacterized membrane protein YbfM	ybfM BSU02280	-0.0863044	0.657978	-0.718039	-0.595277	-0.737432	-1.01436	-0.0472689	-0.0965022	0.192167	-0.861654		BSU02280	Uncharacterized membrane protein YbfM	ybfM BSU02280	0.153877	1.18344	-0.813799	-1.06123	-0.95017	-0.650622	-0.448583	0.00871629	0.0260021	-0.489181		YP_004888322.1	Histidine kinase (EC 2.7.13.3)	hpk2 lp_0282	-0.339318	-0.662915	0.178532		YP_004888322.1	Histidine kinase (EC 2.7.13.3)	hpk2 lp_0282	-0.385016	-1.11852	-0.217084	-0.269054		b0233	mRNA interferase toxin YafO (EC 3.1.-.-) (Endoribonuclease YafO) (Toxin YafO)	yafO b0233 JW0223	0.367484	0.200817	0.200817
BSU02290	Phosphatidylserine decarboxylase proenzyme (EC 4.1.1.65) [Cleaved into: Phosphatidylserine decarboxylase alpha chain; Phosphatidylserine decarboxylase beta chain]	psd BSU02290	-0.150229	-0.242352	-1.45418	-1.11335	-0.890829	-1.8261	-0.329387	-2.4884	-0.302938	-0.392311		BSU02290	Phosphatidylserine decarboxylase proenzyme (EC 4.1.1.65) [Cleaved into: Phosphatidylserine decarboxylase alpha chain; Phosphatidylserine decarboxylase beta chain]	psd BSU02290	-0.514432	-0.0198081	0.301262	-0.618619	-1.35014	-0.128179	-0.0295698	0.0869899	-0.119175	-0.589208		YP_004888323.1	Two-component system response regulator	rrp2 lp_0283	0.37861	-0.542485	-0.247857		YP_004888323.1	Two-component system response regulator	rrp2 lp_0283	0.238836	-0.753677	-0.0484492	0.778138		b0234	Uncharacterized N-acetyltransferase YafP (EC 2.3.1.-)	yafP b0234 JW0224	-0.195272	-0.434099	-0.434099
BSU02300	Uncharacterized protein YbfN	ybfN BSU02300	-0.475277	-0.492269	-1.0664	1.18386	-0.651363	-0.853924	0.0894347	0.194988	0.723308	0.194988		BSU02300	Uncharacterized protein YbfN	ybfN BSU02300	-0.139659	-0.86138	1.5885	1.91498	1.15115	0.270104	1.09512	-0.128861	-0.00853112	-0.0254314		YP_004888324.1	Transglycosylase	lp_0284	0.0136894	-0.51463	-0.359651		YP_004888324.1	Transglycosylase	lp_0284	0.0326947	0.0985502	0.877865	0.800612		b0235	Putative uncharacterized protein YkfJ	ykfJ b0235 JW0225	-0.26416	0	0
BSU02310	Putative hydrolase YbfO (EC 3.-.-.-)	ybfO BSU02310	0.685844	0.965824	-0.730261	0.0261955	0.245995	-0.484606	0.434086	-1.25732	0.0876781	-0.723308		BSU02310	Putative hydrolase YbfO (EC 3.-.-.-)	ybfO BSU02310	0.163418	0.412822	0.455344	3.28386	3.99014	1.54237	0.49476	2.78058	0.0405107	0.247811		YP_004888325.1	Transcription regulator, RpiR family	lp_0285	-0.556292	-0.869094	0.183422		YP_004888325.1	Transcription regulator, RpiR family	lp_0285	-0.631748	0.179647	1.51306	0.536913		b0236	Putative peptide chain release factor homolog (RF-H)	prfH b0236 JW0226	0.120551	-0.0461153	-0.0461153
BSU02320	Uncharacterized HTH-type transcriptional regulator YbfP	ybfP BSU02320	0.470697	0.325196	-0.0803813	0.582104	0.171862	-1.15939	0.111255	-1.76894	0.126171	-0.578989		BSU02320	Uncharacterized HTH-type transcriptional regulator YbfP	ybfP BSU02320	0.70694	2.95542	-0.217799	0.217381	0.484732	0.442004	-0.381464	1.44401	-0.11776	0.00170466		YP_004888326.1	Permease IIC component	pts6C lp_0286	-0.34028	-0.406217	0.125056		YP_004888326.1	Permease IIC component	pts6C lp_0286	-2.142	0.332113	3.36719	1.65116		b0237	Cytosol non-specific dipeptidase (EC 3.4.13.18) (Aminoacyl-histidine dipeptidase) (Beta-alanyl-histidine dipeptidase) (Carnosinase) (Cysteinylglycinase) (Peptidase D) (Xaa-His dipeptidase) (X-His dipeptidase)	pepD pepH b0237 JW0227	0.296978	-0.493186	0.5311
BSU02330	tRNA uridine(34) hydroxylase (EC 1.14.-.-) (tRNA hydroxylation protein O)	trhO ybfQ BSU02330	-0.418663	-1.02872	-1.08981	-0.981768	-0.414607	-0.925958	-0.370291	-2.16147	-0.411841	-0.449916		BSU02330	tRNA uridine(34) hydroxylase (EC 1.14.-.-) (tRNA hydroxylation protein O)	trhO ybfQ BSU02330	-0.339149	0.00937526	0.895784	1.483	1.49875	-1.39598	0.489131	1.75855	0.105504	0.402423		YP_004888327.1	Antibiotic biosynthesis monooxygenase	lp_0287	-0.247805	0.186336	0.321846		YP_004888327.1	Antibiotic biosynthesis monooxygenase	lp_0287	0.316702	-0.445806	-0.612706	2.04732		b0238	Xanthine-guanine phosphoribosyltransferase (XGPRT) (EC 2.4.2.-) (EC 2.4.2.22) (Xanthine phosphoribosyltransferase)	gpt gpp gxu b0238 JW0228	-0.130039	0.0546048	0.123625
BSU02340	Proton/glutamate-aspartate symporter (Proton/glutamate symport protein)	gltP BSU02340	0.901457	0.939986	0.680784	0.158814	0.825335	-0.500656	0.663295	0	0.333333	0.194988		BSU02340	Proton/glutamate-aspartate symporter (Proton/glutamate symport protein)	gltP BSU02340	0.316323	0.160334	4.66914	5.39244	5.7596	4.17958	1.29251	0.0182338	-0.00624776	-0.0224695		YP_004888328.1	Curli production assembly/transport component CsgE	lp_0289	-0.0963225	0.0195763	1.37895		YP_004888328.1	Curli production assembly/transport component CsgE	lp_0289	2.196	-0.118673	0.777487	2.96155		b0239	Esterase FrsA (EC 3.1.1.1) (Fermentation/respiration switch protein)	frsA yafA b0239 JW0229	-0.412612	0.55806	0.712096
BSU02350	Putative PTS system glucosamine-specific EIICBA component [Includes: Glucosamine permease IIC component (PTS system glucosamine-specific EIIC component); Glucosamine-specific phosphotransferase enzyme IIB component (EC 2.7.1.193) (PTS system glucosamine-specific EIIB component); Glucosamine-specific phosphotransferase enzyme IIA component (PTS system glucosamine-specific EIIA component)]	gamP ybfS yzfA BSU02350	0.591327	0.537385	-1.34986	-0.709634	-0.362939	-0.392918	0.0591316	-0.426963	-0.18179	-0.637512		BSU02350	Putative PTS system glucosamine-specific EIICBA component [Includes: Glucosamine permease IIC component (PTS system glucosamine-specific EIIC component); Glucosamine-specific phosphotransferase enzyme IIB component (EC 2.7.1.193) (PTS system glucosamine-specific EIIB component); Glucosamine-specific phosphotransferase enzyme IIA component (PTS system glucosamine-specific EIIA component)]	gamP ybfS yzfA BSU02350	-0.626732	-0.0198333	-0.901084	-2.00747	-1.08071	-0.333522	0.262892	2.48955	-0.127231	-2.19586		YP_004888329.1	Transcriptional attenuator, cell envelope-related, LytR family	lp_0290	-0.979679	-0.621656	0.799355		YP_004888329.1	Transcriptional attenuator, cell envelope-related, LytR family	lp_0290	0.3764	-0.197569	-0.301513	-0.0268551		b4710	Insertion element IS1 9 protein InsB (IS1i)	insB9 b4710	-0.0555556	-0.222222	-0.222222
BSU02360	Probable glucosamine-6-phosphate deaminase 2 (EC 3.5.99.6) (GlcN6P deaminase 2) (GNPDA 2) (Glucosamine-6-phosphate isomerase 2)	gamA ybfT BSU02360	1.49043	0.0487881	-0.0612369	0.272096	-0.39457	0.559595	0.791752	0.341354	1.1113	-0.333333		BSU02360	Probable glucosamine-6-phosphate deaminase 2 (EC 3.5.99.6) (GlcN6P deaminase 2) (GNPDA 2) (Glucosamine-6-phosphate isomerase 2)	gamA ybfT BSU02360	-0.190922	-0.781891	-3.24531	-4.84336	-2.01337	0.461026	-0.335548	4.23829	0.160779	-0.215712		YP_004888330.1	Glycolate dehydrogenase, subunit GlcD,FAD-binding (EC 1.1.3.15)	glcD lp_0291	-0.52269	-0.476819	-0.539309		YP_004888330.1	Glycolate dehydrogenase, subunit GlcD,FAD-binding (EC 1.1.3.15)	glcD lp_0291	-0.21008	-0.230746	-0.570941	2.53721		b4709	Insertion element IS1 9 protein InsA (IS1 repressor TnpA)	insA9 b4709	0	0	0
BSU02370	HTH-type transcriptional repressor GamR	gamR ybgA BSU02370	-0.159546	-0.481493	-1.32608	-1.4387	-0.435712	-1.60008	-0.124469	-2.21206	-0.879955	-0.895228		BSU02370	HTH-type transcriptional repressor GamR	gamR ybgA BSU02370	0.50439	0.546877	-1.56883	-1.14039	-0.498715	-0.826629	0.0907503	1.29325	0.570116	0.212953		YP_004888331.1	Plasmid pRiA4b ORF-3 family protein	lp_0292	0.208276	0.0188503	-0.0656705		YP_004888331.1	Plasmid pRiA4b ORF-3 family protein	lp_0292	-0.148139	0.989891	0.0916982	0.599477		b0241	Outer membrane porin PhoE (Outer membrane pore protein E)	phoE ompE b0241 JW0231	-0.652256	-0.454971	-0.454971
BSU02380	Uncharacterized membrane protein YbgB	ybgB BSU02380	0.719214	-0.425279	0.241387	0.732698	-0.563625	-0.0919459	-0.286933	-0.251629	0	0		BSU02380	Uncharacterized membrane protein YbgB	ybgB BSU02380	0.285	-0.690502	0.309692	0.649412	0.58105	0.0392694	-0.124287	0.185181	-0.00348967	-0.00188456		YP_004888332.1	GTP pyrophosphokinase (EC 2.7.6.5)	lp_0293	0.00178813	-0.686577	-0.331952		YP_004888332.1	GTP pyrophosphokinase (EC 2.7.6.5)	lp_0293	-0.619051	0.427278	-0.583611	0.769337		b0242	Glutamate 5-kinase (EC 2.7.2.11) (Gamma-glutamyl kinase) (GK)	proB b0242 JW0232	0.0983468	0.0353601	0.318026
BSU02390	Branched-chain-amino-acid transaminase 1 (BCAT 1) (EC 2.6.1.42)	ilvE ybgE BSU02390	0.664974	0.495098	-0.716481	-0.190362	0.349428	-1.06394	0.49159	0	0.36163	-0.194988		BSU02390	Branched-chain-amino-acid transaminase 1 (BCAT 1) (EC 2.6.1.42)	ilvE ybgE BSU02390	-0.00333781	0.502173	5.745	5.30449	5.00204	2.33871	0.246549	1.2333	-0.0980597	0.256686		YP_004888333.1	Transcription regulator, TetR family	lp_0294	-0.0195545	-0.629757	-0.231635		YP_004888333.1	Transcription regulator, TetR family	lp_0294	0.930405	-0.354077	2.86203	-0.969175		b0243	Gamma-glutamyl phosphate reductase (GPR) (EC 1.2.1.41) (Glutamate-5-semialdehyde dehydrogenase) (Glutamyl-gamma-semialdehyde dehydrogenase) (GSA dehydrogenase)	proA b0243 JW0233	-0.146051	-0.843834	-0.349502
BSU02400	Uncharacterized amino acid permease YbgF	ybgF BSU02400	0.292987	0.190012	-0.0458273	-0.517506	-0.712494	-0.712494	-0.240815	0	0	0		BSU02400	Uncharacterized amino acid permease YbgF	ybgF BSU02400	0.0216768	-0.222259	0.0977498	-1.24105	-0.39879	-0.0106715	-0.157279	NA	NA	NA		YP_004888334.1	Transport protein, MMPL family	lp_0295	-0.493684	-0.689906	-0.11978		YP_004888334.1	Transport protein, MMPL family	lp_0295	-0.033209	-0.136899	1.02048	-1.72508		b4626	NA	NA	0.241103	0.241103	0.0461153
BSU02410	Homocysteine S-methyltransferase YbgG (EC 2.1.1.10) (S-methylmethionine:homocysteine methyltransferase)	ybgG BSU02410	1.06839	1.28228	-0.378683	0.287983	-0.435325	-0.101992	0.390691	0	0	0		BSU02410	Homocysteine S-methyltransferase YbgG (EC 2.1.1.10) (S-methylmethionine:homocysteine methyltransferase)	ybgG BSU02410	0.526638	0.161623	0.336277	-0.57542	-0.481628	0.372559	0.256237	-0.0141537	0.0150405	-0.00202181		YP_004888335.1	DNA-3-methyladenine glycosylase I (EC 3.2.2.20)	tag1 lp_0296	-0.714786	-1.06187	-0.400784		YP_004888335.1	DNA-3-methyladenine glycosylase I (EC 3.2.2.20)	tag1 lp_0296	0.139618	-0.21002	-0.929308	0.864179		b0245	Toxin YkfI	ykfI b0245 JW0234	0.0649958	0.0649958	0.0649958
BSU02420	Probable sodium/glutamine symporter GlnT	glnT ybgH BSU02420	0.439995	1.57398	0.935634	1.18129	0.276541	1.07398	0.407313	0.471679	0.333333	0.528321		BSU02420	Probable sodium/glutamine symporter GlnT	glnT ybgH BSU02420	-0.620122	0.513447	2.06939	2.23768	1.91714	2.7941	-0.248967	-0.0167011	-0.0511887	-0.0702384		YP_004888336.1	Extracellular protein, CscC family	lp_0297	-0.426334	-0.0251526	-0.100851		YP_004888336.1	Extracellular protein, CscC family	lp_0297	-0.492064	0.0518124	0.435134	2.288		b0246	Antitoxin YafW	yafW b0246 JW0235	0	0	0
BSU02430	Glutaminase 1 (EC 3.5.1.2)	glsA1 glsA ybgJ BSU02430	-0.0600136	-0.0600136	-0.0600136	-0.255001	-0.0600136	-0.255001	0.27332	-0.528321	0	0		BSU02430	Glutaminase 1 (EC 3.5.1.2)	glsA1 glsA ybgJ BSU02430	-0.164339	-0.203076	-0.168962	-0.150999	-0.211124	0.854061	-0.0521826	0.170639	-0.00351872	-0.0018481		YP_004888337.1	ABC transporter, permease protein	lp_0298	-0.792828	-1.06568	-0.213484		YP_004888337.1	ABC transporter, permease protein	lp_0298	0.0800796	-0.171382	0.62687	1.60761		b4504	Uncharacterized protein YkfH	ykfH b4504 JW5956	0.0649958	-0.129992	0.0649958
BSU02440	Sensor histidine kinase GlnK (EC 2.7.13.3)	glnK nrgB ycbA yzgA BSU02440	0.146857	0.904053	-0.987083	-0.117887	-0.453926	-1.37872	-0.321091	-1.97494	0.333333	-0.358939		BSU02440	Sensor histidine kinase GlnK (EC 2.7.13.3)	glnK nrgB ycbA yzgA BSU02440	0.0136853	0.178847	0.718281	0.364751	0.889932	0.0105795	0.0427071	-1.60998	0.0322261	0.160547		YP_004888338.1	ABC transporter, ATP-binding protein	lp_0299	-0.965857	-0.721289	0.439843		YP_004888338.1	ABC transporter, ATP-binding protein	lp_0299	0.280691	-0.322583	-0.187025	2.29004		b0247	UPF0758 protein YkfG	ykfG b0247 JW0236	0.194988	0.194988	0.194988
BSU02450	Transcriptional regulatory protein GlnL	glnL ycbB yzgB BSU02450	0.116516	0.331186	-0.551308	-0.469074	-0.631249	-1.38084	-0.236124	-1.38998	-0.700937	-1.52832		BSU02450	Transcriptional regulatory protein GlnL	glnL ycbB yzgB BSU02450	0.996474	0.915506	1.34125	1.38772	1.80885	0.664326	0.966362	-0.834922	0.037175	-0.140477		YP_004888339.1	Membrane-bound protease, CAAX family	lp_0300	0.356327	-0.496683	0.226117		YP_004888339.1	Membrane-bound protease, CAAX family	lp_0300	-0.699732	-0.934719	-2.16294	1.56473		b0248	Uncharacterized protein YafX	yafX b0248 JW5022	0.166667	-0.584963	0
BSU02460	Probable 5-dehydro-4-deoxyglucarate dehydratase (EC 4.2.1.41) (5-keto-4-deoxy-glucarate dehydratase) (KDGDH)	ycbC BSU02460	0.485528	0.933684	-0.621769	0.126907	0.214823	-0.0549557	-0.77229	0.333333	0.861654	0.666667		BSU02460	Probable 5-dehydro-4-deoxyglucarate dehydratase (EC 4.2.1.41) (5-keto-4-deoxy-glucarate dehydratase) (KDGDH)	ycbC BSU02460	0.720125	0.796453	4.28159	5.11092	4.24517	3.54639	-0.247398	-0.286242	-0.000952491	0.089066		YP_004888340.1	Membrane-bound protease, CAAX family	lp_0301	-0.877444	-0.490456	0.498139		YP_004888340.1	Membrane-bound protease, CAAX family	lp_0301	-0.156221	-0.161542	-1.84296	1.45922		b0249	UPF0401 protein YkfF	ykfF b0249 JW5023	-0.0461153	-0.0461153	-0.0461153
BSU02470	Alpha-ketoglutaric semialdehyde dehydrogenase (alphaKGSA dehydrogenase) (EC 1.2.1.26) (2,5-dioxovalerate dehydrogenase)	gucD ycbD BSU02470	-0.899052	1.12041	-0.266108	0.228773	-0.159325	-0.188717	-0.0814078	0.194988	-0.194988	0.194988		BSU02470	Alpha-ketoglutaric semialdehyde dehydrogenase (alphaKGSA dehydrogenase) (EC 1.2.1.26) (2,5-dioxovalerate dehydrogenase)	gucD ycbD BSU02470	-0.287218	0.591423	6.09579	6.50444	5.73779	3.24523	0.123925	-0.129294	0.000159087	-0.0256621		YP_004888341.1	Extracellular transglycosylase	lp_0302	0.249318	-0.436119	-0.384288		YP_004888341.1	Extracellular transglycosylase	lp_0302	0.610062	-0.367498	-2.77689	-4.37836		b0250	Uncharacterized protein YkfB	ykfB b0250 JW0239	-0.453841	0.378552	-0.149769
BSU02480	Probable galactarate/D-glucarate transporter GudP	gudP ycbE BSU02480	-0.170975	-0.329471	-0.524103	0.500256	0.188636	-0.700941	-1.17262	0	0.333333	0		BSU02480	Probable galactarate/D-glucarate transporter GudP	gudP ycbE BSU02480	-0.598985	-0.375545	4.87834	6.15411	5.18033	3.13038	0.12877	-0.0125873	0.00818967	-0.00184323		YP_004888342.1	Extracellular transglycosylase	lp_0304	0.0526803	-0.468601	-1.09441		YP_004888342.1	Extracellular transglycosylase	lp_0304	1.64252	-0.596636	-2.68819	-2.96061		b0251	Lipoprotein YafY	yafY b0251 JW0240	0.263633	0.496479	0.510027
BSU02490	Probable glucarate dehydratase (GDH) (GlucD) (EC 4.2.1.40)	gudD ycbF BSU02490	1.01545	0.515448	-0.188051	0.709242	0.777248	-0.81517	0.292139	0.333333	0.861654	0		BSU02490	Probable glucarate dehydratase (GDH) (GlucD) (EC 4.2.1.40)	gudD ycbF BSU02490	0.0809659	-0.415924	5.93877	6.84759	6.04525	4.90306	0.0653863	0.111917	0.0128808	-0.00269144		YP_004888343.1	Glycine cleavage system, H protein	gcsH1 lp_0305	-0.92194	-0.653646	-0.523966		YP_004888343.1	Glycine cleavage system, H protein	gcsH1 lp_0305	-0.155132	0.0631845	-1.87236	-3.64507		b0252	UPF0380 protein YafZ	yafZ b0252 JW0242	0.0555556	0.222222	-0.111111
BSU02500	Uncharacterized HTH-type transcriptional regulator YcbG	ycbG BSU02500	-0.05341	-0.892673	-1.64441	-1.27702	-1.01988	-0.577551	-0.0783382	-1.2426	-0.468273	-0.909582		BSU02500	Uncharacterized HTH-type transcriptional regulator YcbG	ycbG BSU02500	0.327506	1.62675	2.02632	1.66457	0.509841	0.0713326	-0.587701	-0.52623	-0.0355876	-0.464232		YP_004888344.1	Sce7725 family protein	lp_0306	-0.340025	-0.663614	-1.84505		YP_004888344.1	Sce7725 family protein	lp_0306	-1.79289	-0.334094	-2.49829	-3.4084		b0253	Uncharacterized protein YkfA	ykfA b0253 JW0243	0.0768558	0.238119	-0.34087
BSU02510	Probable galactarate dehydratase (L-threo-forming) (GalcD) (EC 4.2.1.42)	garD ycbH BSU02510	-0.217429	-0.53659	-0.831746	-0.417073	-0.285952	-0.910775	0.473226	-0.773976	-0.189014	-0.138346		BSU02510	Probable galactarate dehydratase (L-threo-forming) (GalcD) (EC 4.2.1.42)	garD ycbH BSU02510	0.41843	-1.89582	3.87451	2.92022	1.94025	-0.706395	-0.137385	-0.146911	-0.11388	0.0790486		YP_004888345.1	DUF2887 domain-containing protein	lp_0307	-1.15025	-0.873626	-1.23462		YP_004888345.1	DUF2887 domain-containing protein	lp_0307	-0.101133	-0.277341	-1.42796	-2.69086		b0254	HTH-type transcriptional regulator PerR (Peroxide resistance protein PerR)	perR b0254 JW0244	0.0857773	0.111111	0.834419
BSU02520	Uncharacterized protein YcbJ	ycbJ BSU02520	0.744575	1.74927	-0.619776	0.180613	0.555031	-0.323453	0.538055	0.069331	0.459023	0.333333		BSU02520	Uncharacterized protein YcbJ	ycbJ BSU02520	0.510983	-0.145241	1.72599	2.05134	1.91329	0.442576	0.0193351	1.43663	-0.0356395	-0.658787		YP_004888346.1	DNA helicase	lp_0308	-1.1119	-1.07565	-0.823327		YP_004888346.1	DNA helicase	lp_0308	-0.462517	-0.619808	-2.22462	-0.80214		b0256	Transposase InsI for insertion sequence element IS30A	insI1 b0256 JW0246	-0.116247	-0.232495	0.287252
BSU02530	Tryptophan RNA-binding attenuator protein inhibitory protein (Anti-TRAP protein) (AT)	rtpA yczA BSU02530	0.461389	-1.33245	-0.414157	-0.74749	-0.74749	-0.0808236	0.359819	-0.666667	0.528321	-0.138346		BSU02530	Tryptophan RNA-binding attenuator protein inhibitory protein (Anti-TRAP protein) (AT)	rtpA yczA BSU02530	-0.174365	-0.972264	-0.305622	-4.33984	-1.87853	-0.0389345	-0.0921703	0.0895341	0.0742288	0.0763496		YP_004888347.1	Hypothetical membrane protein	lp_0309	-0.376811	0.318254	0.818623		YP_004888347.1	Hypothetical membrane protein	lp_0309	-0.742702	-0.460475	1.4954	2.5829		b0258	Protein YkfC	ykfC b0258 JW5813	0.200707	-0.0875179	0.245815
BSU02540	Uncharacterized transporter YcbK	ycbK BSU02540	0.447561	0.228939	0.700618	0.228939	0.228939	0.0339512	0.0339512	0.666667	0.949332	0.138346		BSU02540	Uncharacterized transporter YcbK	ycbK BSU02540	-0.555056	-3.95811	-0.407732	-4.76771	-2.40718	1.17888	-0.607635	0.447879	-0.0163168	-0.030694		YP_004888348.1	Acetate kinase (EC 2.7.2.1) (Acetokinase)	ack2 ackA lp_0310	0.254659	-0.312433	0.295247		YP_004888348.1	Acetate kinase (EC 2.7.2.1) (Acetokinase)	ack2 ackA lp_0310	0.0784558	0.634042	2.34599	2.57407		b0259	Transposase InsH for insertion sequence element IS5A	insH1 b0259 JW0250	0.161794	0.79061	-1.02646
BSU02550	Uncharacterized transcriptional regulatory protein YcbL	ycbL BSU02550	0.215544	0.448483	-1.7408	-0.791469	-1.07413	-0.935789	-0.165755	-0.649178	0.692351	-1.12086		BSU02550	Uncharacterized transcriptional regulatory protein YcbL	ycbL BSU02550	0.245184	-2.14206	-1.49522	-1.71599	-0.840269	-0.536724	-0.35543	-0.865228	0.0428079	-0.378033		YP_004888349.1	Acetyltransferase, GNAT family	lp_0311	-0.327673	-0.744159	0.68007		YP_004888349.1	Acetyltransferase, GNAT family	lp_0311	0.0902804	-0.798532	0.517989	1.99562		b0260	Probable S-methylmethionine permease	mmuP ykfD b0260 JW5027	-0.0272347	0.111111	-0.199851
BSU02560	Sensor histidine kinase YcbM (EC 2.7.13.3)	ycbM BSU02560	-0.411176	0.447562	-1.38759	-0.808599	-1.71609	-1.47527	-0.506302	-1.32116	-0.828476	-1.86165		BSU02560	Sensor histidine kinase YcbM (EC 2.7.13.3)	ycbM BSU02560	-0.366682	-0.973627	-0.994975	-2.09302	-1.01201	-1.02043	-0.606621	0.594458	-0.0480969	-0.189136		YP_004888350.1	Transcription regulator, MarR family	lp_0312	-0.829962	-1.43735	-1.70434		YP_004888350.1	Transcription regulator, MarR family	lp_0312	-0.0567935	-0.222677	0.730475	-0.516834		b0261	Homocysteine S-methyltransferase (EC 2.1.1.10) (S-methylmethionine:homocysteine methyltransferase)	mmuM yagD b0261 JW0253	0	0	-0.333333
BSU02570	Uncharacterized ABC transporter ATP-binding protein YcbN	ycbN BSU02570	0.0466934	-0.170381	-1.34816	-0.337202	-0.455391	-1.27528	-0.453176	-2.47914	-0.216696	-1.24566		BSU02570	Uncharacterized ABC transporter ATP-binding protein YcbN	ycbN BSU02570	0.666109	-0.147771	0.0260316	0.0502839	-0.152888	0.161632	-0.198428	0.350084	0.120595	-0.40717		YP_004888351.1	NADH dehydrogenase (EC 1.6.99.3)	ndh1 lp_0313	-0.017212	-0.376174	0.0915503		YP_004888351.1	NADH dehydrogenase (EC 1.6.99.3)	ndh1 lp_0313	-0.0625221	-0.185582	1.87611	3.69934		b0262	Fe(3+) ions import ATP-binding protein FbpC (EC 7.2.2.7)	fbpC afuC yagC b0262 JW0254	0	0	0
BSU02580	Uncharacterized protein YcbO	ycbO BSU02580	0.381988	-0.391501	-1.98329	-2.25998	-0.593317	-1.12164	-0.505639	-0.194988	-0.810986	-1.19499		BSU02580	Uncharacterized protein YcbO	ycbO BSU02580	0.255372	-1.05167	-0.556575	-0.663008	-1.58595	-0.0579212	-0.432425	0.503256	-0.0294313	-0.301543		YP_004888352.1	Hypothetical membrane protein	lp_0314	1.16993	1.03925	1.13044		YP_004888352.1	Hypothetical membrane protein	lp_0314	-0.0759491	-0.215164	0.897358	2.79143		b0263	Putative ferric transport system permease-like protein AfuB	afuB fbpB b0263 JW0255	0	0	0.333333
BSU02585	NA	NA	0.2	0	0	0	0	0.333333	0	0	0	0		BSU02585	NA	NA	0.042292	-0.005245	-0.00263194	-0.00660553	-0.00306926	0.276705	-0.00301862	NA	NA	NA		YP_004888353.1	Spermidine/putrescine ABC transporter,substrate binding protein	potD lp_0315	-0.208805	-0.728249	-0.361477		YP_004888353.1	Spermidine/putrescine ABC transporter,substrate binding protein	potD lp_0315	-0.214818	-0.126347	0.573619	-1.2864		b0264	Insertion element IS1 2 protein InsB (IS1b)	insB2 b0264 JW0256	-0.300835	-0.593317	-0.838972
BSU02590	Uncharacterized protein YcbP (ORF15)	ycbP BSU02590	0.960645	1.67787	-0.205114	0.0506485	0.733018	-0.969463	0.709123	-0.194988	0.333333	0.333333		BSU02590	Uncharacterized protein YcbP (ORF15)	ycbP BSU02590	0.360704	2.18048	3.45138	3.4346	3.55563	-0.278353	2.46403	0.0916413	0.015052	0.0584008		YP_004888354.1	Spermidine/putrescine ABC transporter, permease protein	potC lp_0316	-0.760762	-0.546806	-0.242279		YP_004888354.1	Spermidine/putrescine ABC transporter, permease protein	potC lp_0316	-0.881072	-0.621972	0.506433	-1.32414		b0265	Insertion element IS1 2 protein InsA (IS1b)	insA2 b0265 JW0257	0.41721	-0.111111	-0.111111
BSU02600	Cell wall hydrolase CwlJ	cwlJ ycbQ BSU02600	0.191536	-0.00846449	-0.00846449	0.129881	0.658202	-0.00846449	-0.341798	0	0	0		BSU02600	Cell wall hydrolase CwlJ	cwlJ ycbQ BSU02600	-0.149099	-0.23903	0.49225	0.246217	0.307167	-0.119754	-0.0377109	NA	NA	NA		YP_004888355.1	Spermidine/putrescine ABC transporter, permease protein	potB lp_0317	-0.761516	-0.359674	-1.33062		YP_004888355.1	Spermidine/putrescine ABC transporter, permease protein	potB lp_0317	-0.116885	-0.211393	0.764409	-1.18563		b0266	Orphan antitoxin YagB	yagB b0266 JW0259	0.0649958	0.203342	-0.129992
BSU02610	Uncharacterized protein YcbR (ORF17)	ycbR BSU02610	0.579271	0.23292	-1.47611	-1.59845	-1.42161	0.0735315	0.19899	-1.99856	0.693458	-0.591644		BSU02610	Uncharacterized protein YcbR (ORF17)	ycbR BSU02610	0.203894	0.0600739	-1.4427	-1.91757	-3.08904	-0.00276332	-1.77876	0.825472	0.0453301	-0.0901366		YP_004888356.1	Spermidine/putrescine import ATP-binding protein PotA (EC 7.6.2.11)	potA lp_0318	-1.13897	-0.291651	-0.237866		YP_004888356.1	Spermidine/putrescine import ATP-binding protein PotA (EC 7.6.2.11)	potA lp_0318	0.25941	-0.388817	0.592186	-1.38368		b0267	Uncharacterized protein YagA	yagA b0267 JW0260	0	0.333333	0
BSU02619	Uncharacterized protein YczK	yczK BSU02619	0	0	0	0	0	-0.333333	0.333333	0.138346	0	0		BSU02619	Uncharacterized protein YczK	yczK BSU02619	-0.0238153	-0.0304817	-0.0328492	-0.0452222	-0.0404784	0.168976	-0.000316381	0.159107	-0.00371073	-0.00178998		YP_004888357.1	Transcription regulator, spermidine/putrescine transport operon	lp_0319	-0.332279	-0.0833408	0.223951		YP_004888357.1	Transcription regulator, spermidine/putrescine transport operon	lp_0319	1.42489	-0.0561698	0.622483	0.563756		b0268	Putative 2-dehydro-3-deoxy-D-gluconate aldolase YagE (KDG aldolase YagE) (EC 4.1.2.51) (Putative 2-dehydro-3-deoxy-D-pentonate aldolase YagE) (EC 4.1.2.28)	yagE b0268 JW0261	0.111111	0.444444	-0.278864
BSU02620	Alkaline phosphatase D (APaseD) (EC 3.1.3.1)	phoD ycbS BSU02620	0.0949364	-0.113192	0.220141	0.220141	0.220141	-0.641513	0.220141	0.064215	-0.0566417	0		BSU02620	Alkaline phosphatase D (APaseD) (EC 3.1.3.1)	phoD ycbS BSU02620	0.042513	-1.16236	-0.269668	-0.456775	-0.432229	3.14152	0.0800915	0.338456	0.0200578	-0.00302479		YP_004888358.1	ASCH domain-containing protein	lp_0320	-0.323182	-0.462699	0.0846324		YP_004888358.1	ASCH domain-containing protein	lp_0320	0.0555321	1.12151	0.829346	1.94771		b0269	D-xylonate dehydratase YagF (EC 4.2.1.82)	yagF b0269 JW0262	0	0	0.333333
BSU02630	Sec-independent protein translocase protein TatAd	tatAd yczB BSU02630	0.39267	-0.0377307	-0.0377307	1.15726	-0.0377307	-0.0377307	-0.232718	0	0.333333	0		BSU02630	Sec-independent protein translocase protein TatAd	tatAd yczB BSU02630	0.0660314	-0.132497	-0.104908	0.242018	-0.130504	-0.0769681	-0.0348006	-0.0149024	0.0176469	-0.00183414		YP_004888359.1	Acetyltransferase, GNAT family	lp_0321	-0.754797	-0.536713	-0.372415		YP_004888359.1	Acetyltransferase, GNAT family	lp_0321	0.773216	-0.123977	-0.243052	-0.0451956		b0270	Putative glycoside/cation symporter YagG	yagG b0270 JW0263	0	0.666667	0
BSU02640	Sec-independent protein translocase protein TatCd	tatC1 tatCd ycbT BSU02640	-0.0988107	0.318182	-0.181818	-0.181818	-0.181818	0.151515	-0.181818	-0.194988	-0.333333	0		BSU02640	Sec-independent protein translocase protein TatCd	tatC1 tatCd ycbT BSU02640	-0.0101192	0.00453151	-0.0431376	-0.0644126	-0.0542308	0.147366	-0.0229669	0.103682	0.0113894	-0.00260574		YP_004888360.1	Acetyltransferase, GNAT family	lp_0322	-0.182223	-0.842173	-0.532113		YP_004888360.1	Acetyltransferase, GNAT family	lp_0322	0.18524	-0.234481	-0.382428	-0.0182052		b0271	Putative beta-xylosidase (EC 3.2.1.37) (1,4-beta-D-xylan xylohydrolase) (Xylan 1,4-beta-xylosidase)	yagH b0271 JW0264	0	0	0
BSU02650	Pyrrolidone-carboxylate peptidase (EC 3.4.19.3) (5-oxoprolyl-peptidase) (Pyroglutamyl-peptidase I) (PGP-I) (Pyrase)	pcp BSU02650	0.510794	1.63019	-0.420258	0.0256984	0.261048	-0.420258	-0.174603	-0.194988	0	0.194988		BSU02650	Pyrrolidone-carboxylate peptidase (EC 3.4.19.3) (5-oxoprolyl-peptidase) (Pyroglutamyl-peptidase I) (PGP-I) (Pyrase)	pcp BSU02650	0.0924016	1.55059	1.72321	2.4318	3.24362	0.546485	0.279183	0.0925123	0.00511983	-0.0251926		YP_004888361.1	Arsenical-resistance protein	lp_0324	-0.0573317	-0.751192	-1.85388		YP_004888361.1	Arsenical-resistance protein	lp_0324	0.324522	-0.0203209	-0.352095	-0.532529		b0272	HTH-type transcriptional regulator XynR (Regulator of xylonate catabolism)	xynR yagI b0272 JW0265	0.361654	0.194988	0.138346
BSU02660	Uncharacterized aminotransferase YcbU (EC 2.6.1.-)	ycbU BSU02660	0.601145	-0.467862	-0.841224	-0.386602	-0.265746	-1.23471	0.475052	0.161809	0.194988	-0.333333		BSU02660	Uncharacterized aminotransferase YcbU (EC 2.6.1.-)	ycbU BSU02660	0.368063	2.01966	1.54251	0.231895	0.227845	0.211902	-0.398441	2.2092	0.101413	-0.0532979		YP_004888362.1	Acetoin transport repressor, GntR family	lp_0325	-0.467267	-0.611399	-0.603398		YP_004888362.1	Acetoin transport repressor, GntR family	lp_0325	-0.16657	0.360593	-0.73253	0.949042		b0273	Ornithine carbamoyltransferase subunit F (OTCase-2) (EC 2.1.3.3)	argF b0273 JW0266	0.0786132	-0.685547	0.338147
BSU02670	Lincomycin resistance protein LmrB	lmrB yccA BSU02670	0.373102	-0.551644	-0.7341	-0.313089	-1.01079	-1.87245	0.429851	-2.4261	-0.771236	-1.31979		BSU02670	Lincomycin resistance protein LmrB	lmrB yccA BSU02670	0.012019	-4.99444	-0.615144	-2.69496	-2.72207	-0.817664	-2.89513	1.79915	0.011311	-0.039464		YP_004888363.1	Acetoin ABC transporter, ATP-binding protein	lp_0326	-0.556636	-0.674097	-0.274064		YP_004888363.1	Acetoin ABC transporter, ATP-binding protein	lp_0326	0.159292	-0.0818925	-0.947178	-0.0365835		b4688	Protein YkgS	ykgS ykgU b4688	0.0649958	-0.129992	0.0649958
BSU02680	HTH-type transcriptional regulator LmrA	lmrA yccB BSU02680	1.19961	-0.0802174	-1.30054	-0.614241	-0.08592	0.385759	0.247413	0.0876781	0.868574	0.333333		BSU02680	HTH-type transcriptional regulator LmrA	lmrA yccB BSU02680	-0.0256109	-2.32065	-0.868024	-1.89814	-3.12547	-0.478322	-3.46344	-0.126537	-0.0240664	-0.215801		YP_004888364.1	Acetoin ABC transporter, permease protein	lp_0327	-0.564474	-0.501575	-0.189897		YP_004888364.1	Acetoin ABC transporter, permease protein	lp_0327	-0.170024	-0.154859	-0.298675	0.411962		b0274	Insertion element IS1 3 protein InsB (IS1c)	insB3 b0274 JW0268	0.185547	0.0188806	0.0188806
BSU02690	L-asparaginase 2 (L-ASNase 2) (EC 3.5.1.1) (L-asparagine amidohydrolase 2)	ansZ yccC BSU02690	0.910432	1.1168	0.080536	-0.461332	-0.706987	-0.619309	0.677014	-1.50935	-0.881285	-0.861654		BSU02690	L-asparaginase 2 (L-ASNase 2) (EC 3.5.1.1) (L-asparagine amidohydrolase 2)	ansZ yccC BSU02690	-0.260189	0.40074	0.253975	-1.96251	-0.625755	0.313863	0.0709126	2.23623	-0.0794297	-0.00317572		YP_004888365.1	Acetaldehyde dehydrogenase (EC 1.2.1.10)	acdH lp_0329	-0.47283	-0.270472	0.767119		YP_004888365.1	Acetaldehyde dehydrogenase (EC 1.2.1.10)	acdH lp_0329	-0.527122	0.0587629	-2.97121	-1.29922		b0275	Insertion element IS1 3 protein InsA (IS1c)	insA3 b0275 JW0269	0	0	0
BSU02700	Lipase EstA (Lipase A) (EC 3.1.1.3) (Triacylglycerol lipase)	estA lip lipA BSU02700	0.0447843	0.767772	-1.10071	-0.434045	-0.0622189	-0.82402	0.44429	-0.0211207	1.16278	-0.680214		BSU02700	Lipase EstA (Lipase A) (EC 3.1.1.3) (Triacylglycerol lipase)	estA lip lipA BSU02700	0.210798	-2.08173	-5.55861	-4.88517	-0.516283	-0.854264	0.0524671	0.110502	0.00395116	-1.18385		YP_004888366.1	Fructose-bisphosphate aldolase (EC 4.1.2.13)	fba lp_0330	-0.131899	-1.15742	0.0354426		YP_004888366.1	Fructose-bisphosphate aldolase (EC 4.1.2.13)	fba lp_0330	0.0499569	1.27926	-0.677814	1.15268		b0276	Protein YagJ	yagJ b0276 JW0270	-0.222222	-0.278864	-0.63566
BSU02710	Uncharacterized protein YczC	yczC BSU02710	-0.457402	0.00698324	0.478662	0.868637	0.340317	-0.100326	-0.188004	0.00757336	-0.194988	-0.333333		BSU02710	Uncharacterized protein YczC	yczC BSU02710	-0.331575	-0.599632	0.76328	-0.13017	-0.315349	0.722873	-0.249243	0.731385	0.00114584	-0.0395942		YP_004888367.1	Carbohydrate (Isoprimoverose like)/proton symporter, GPH family	xylP1 lp_0331	-0.551421	-1.03284	-0.336271		YP_004888367.1	Carbohydrate (Isoprimoverose like)/proton symporter, GPH family	xylP1 lp_0331	-0.290457	0.0594457	-0.108796	0.196796		b0277	Uncharacterized protein YagK	yagK b0277 JW0271	0.387984	0.387984	0.311711
BSU02720	Uncharacterized protein YccF	yccF BSU02720	0.460021	-0.285437	-2.08688	-1.12186	-0.404532	-0.34979	-0.154178	-1.50013	-0.687603	-1.08873		BSU02720	Uncharacterized protein YccF	yccF BSU02720	-0.147801	-0.810947	-1.25206	-2.10304	-2.22405	0.28898	0.0110824	-0.0566709	-0.275939	-0.0106962		YP_004888368.1	Hypothetical membrane protein	lp_0332	-0.546163	-0.618956	-0.481261		YP_004888368.1	Hypothetical membrane protein	lp_0332	0.386837	-0.4987	0.474884	-1.02538		b0278	Uncharacterized protein YagL	yagL b0278 JW0272	-0.0711642	0.0546503	0.192996
BSU02730	Sensor histidine kinase NatK (EC 2.7.13.3)	natK yccG BSU02730	0.0293109	0.155833	-0.663853	-0.795919	-0.718353	-1.10833	0.219494	-1.51036	-0.680214	-0.949332		BSU02730	Sensor histidine kinase NatK (EC 2.7.13.3)	natK yccG BSU02730	-0.26342	-3.42671	0.475986	0.893363	0.116546	-1.38041	-0.191735	1.43069	0.0596985	-0.170538		YP_004888369.1	NfeD domain-containing protein	lp_0333	-1.12469	-0.0412852	-0.886064		YP_004888369.1	NfeD domain-containing protein	lp_0333	0.684025	-0.071121	0.202673	-2.40565		b0279	Uncharacterized protein YagM	yagM b0279 JW0273	0.0649958	-0.463325	-0.463325
BSU02740	Transcriptional regulatory protein NatR	natR yccH BSU02740	-0.0178323	1.16654	-0.432079	-0.203913	-0.0677088	0.486217	0.712241	-0.578989	0.276692	-0.194988		BSU02740	Transcriptional regulatory protein NatR	natR yccH BSU02740	0.00310172	-0.887565	-0.960663	-0.327647	-0.292747	0.342361	0.0120993	1.70602	0.126722	0.203585		YP_004888370.1	Dipeptidase (EC 3.4.-.-)	pepD2 lp_0334	-0.47707	-0.893924	-0.52597		YP_004888370.1	Dipeptidase (EC 3.4.-.-)	pepD2 lp_0334	0.597437	0.378431	-0.113394	1.1483		b4729	Protein YkgV	ykgV b4729	0	-0.194988	0
BSU02750	ABC transporter ATP-binding protein NatA (ABC-type Na(+) transporter) (EC 7.2.2.4)	natA BSU02750	0.142973	0.0132063	-1.21745	-1.51975	-0.550782	-1.35794	-0.0148879	-1.11625	-0.852085	-1.71871		BSU02750	ABC transporter ATP-binding protein NatA (ABC-type Na(+) transporter) (EC 7.2.2.4)	natA BSU02750	0.724821	-0.155654	-4.07412	-3.1616	-2.90926	1.5079	-0.557953	-1.09742	-0.114208	-2.09482		YP_004888371.1	Transposase	lp_0335	0.347929	-0.486767	0.224685		YP_004888371.1	Transposase	lp_0335	0.0243948	1.31977	0.660678	2.43765		b0280	Uncharacterized protein YagN	yagN b0280 JW0274	0.0649958	0.536675	-0.519967
BSU02760	ABC transporter permease protein NatB (ABC-type Na(+) transporter) (EC 7.2.2.4)	natB BSU02760	0.253069	0.385684	-1.03831	-1.2333	-0.899969	-0.9741	-0.524792	0.36437	-0.107309	-0.333333		BSU02760	ABC transporter permease protein NatB (ABC-type Na(+) transporter) (EC 7.2.2.4)	natB BSU02760	0.811647	-0.608832	-3.01826	-3.63636	-0.807119	1.54853	-0.292583	0.407512	-0.0795191	-0.2008		YP_004888372.1	Biotin transporter	lp_0336	-0.348557	-0.464419	-0.737778		YP_004888372.1	Biotin transporter	lp_0336	0.0697623	-1.05277	-1.11579	-0.764663		b0281	Prophage integrase IntF (Putative prophage CP4-6 integrase)	intF yagO b0281 JW0275	0.360446	0.626381	-0.768427
BSU02770	Uncharacterized oxidoreductase YccK (EC 1.-.-.-)	yccK yzaE BSU02770	0.165849	0.373594	-0.394083	0.604861	0.791579	-2.20967	0.182233	-0.333333	-0.805012	-0.138346		BSU02770	Uncharacterized oxidoreductase YccK (EC 1.-.-.-)	yccK yzaE BSU02770	0.110594	3.36637	2.91726	2.52293	1.77788	2.51511	0.430517	-0.82775	-0.126567	0.0888121		YP_004888373.1	Bifunctional ligase/repressor BirA (Biotin--[acetyl-CoA-carboxylase] ligase) (EC 6.3.4.15) (Biotin--protein ligase) (Biotin-[acetyl-CoA carboxylase] synthetase)	birA1 birA lp_0337	-1.0094	-0.823986	-0.902743		YP_004888373.1	Bifunctional ligase/repressor BirA (Biotin--[acetyl-CoA-carboxylase] ligase) (EC 6.3.4.15) (Biotin--protein ligase) (Biotin-[acetyl-CoA carboxylase] synthetase)	birA1 birA lp_0337	-0.344372	-0.365054	-0.445361	0.841634		b0282	NA	NA	0	-0.194988	0
BSU02780	Uncharacterized lipoprotein YcdA	ycdA BSU02780	0.954592	1.80765	-0.0367305	0.612067	-0.638967	-0.638967	0.0276999	-0.351695	-0.107309	-0.861654		BSU02780	Uncharacterized lipoprotein YcdA	ycdA BSU02780	-0.369866	-0.874535	1.15015	-0.0570559	-0.117532	-0.506426	-0.76375	5.20525	-0.0246857	-0.150161		YP_004888374.1	CHY zinc finger family protein	lp_0338	-0.539237	-0.498385	-1.19823		YP_004888374.1	CHY zinc finger family protein	lp_0338	-1.09735	-0.711049	-1.4698	-0.495975		b0283	Molybdenum cofactor insertion chaperone PaoD	paoD yagQ b0283 JW0277	0	-0.194988	0
BSU02785	NA	NA	0.499919	0.664305	0.302651	-0.0873242	0.164305	0.164305	-0.0306825	0.471679	-0.333333	0		BSU02785	NA	NA	-0.0876206	-0.202497	0.534419	0.0514343	-0.330659	-0.19725	-0.112485	0.218225	0.0129507	-0.00289293		YP_004888375.1	LL-diaminopimelate aminotransferase, AAT family, PLP-dependent (EC 2.6.1.-)	dapC lp_0339	-0.293721	-0.992308	-0.489757		YP_004888375.1	LL-diaminopimelate aminotransferase, AAT family, PLP-dependent (EC 2.6.1.-)	dapC lp_0339	-0.175236	0.250472	-1.25224	0.188143		b0284	Aldehyde oxidoreductase molybdenum-binding subunit PaoC (EC 1.2.99.6)	paoC yagR b0284 JW0278	0.0649958	-0.129992	0.731663
BSU02790	Uncharacterized protein YcdB	ycdB BSU02790	0.26109	1.39306	-0.574735	0.0190907	-0.170403	-0.634775	-0.0156467	0.0331786	0.172728	-0.38026		BSU02790	Uncharacterized protein YcdB	ycdB BSU02790	-0.36762	1.13698	0.701328	-0.126431	-0.0637027	3.25149	0.0192588	-0.9859	-0.251604	0.655702		YP_004888376.1	CubicO group peptidase, beta-lactamase class C family	lp_0340	0.13543	-0.271088	0.15741		YP_004888376.1	CubicO group peptidase, beta-lactamase class C family	lp_0340	-0.0320761	-0.527085	-0.122499	0.135215		b0285	Aldehyde oxidoreductase FAD-binding subunit PaoB (EC 1.2.99.6)	paoB yagS b0285 JW0279	0	0	0
BSU02800	Uncharacterized protein YcdC	ycdC BSU02800	0.392235	0.687556	-0.057195	-0.538472	-0.0443078	-0.398644	-0.114486	-1.37429	-0.792301	-1.03104		BSU02800	Uncharacterized protein YcdC	ycdC BSU02800	0.00968743	0.535913	-0.378074	-1.29539	-0.906818	0.214229	0.826474	0.147242	-0.357957	-1.30432		YP_004888377.1	Transport permease protein	tagG lp_0343	0.14732	0.129317	0.259058		YP_004888377.1	Transport permease protein	tagG lp_0343	0.330791	-0.6909	-0.897241	-1.03574		b0286	Aldehyde oxidoreductase iron-sulfur-binding subunit PaoA (EC 1.2.99.6)	paoA yagT b0286 JW0280	0	0	-0.194988
BSU02810	Peptidoglycan L-alanyl-D-glutamate endopeptidase CwlK (EC 3.4.-.-)	cwlK ycdD BSU02810	0.222312	1.26533	-0.22476	0.466703	0.601256	-0.376373	-0.248454	1.10731	0.267868	0.471679		BSU02810	Peptidoglycan L-alanyl-D-glutamate endopeptidase CwlK (EC 3.4.-.-)	cwlK ycdD BSU02810	-0.0340202	-0.0515051	1.64967	1.46475	1.01999	4.32287	0.220505	0.421157	0.0416991	0.40019		YP_004888378.1	Teichoic acids export ATP-binding protein TagH (EC 7.5.2.4)	tagH lp_0344	0.0233851	-0.392585	0.000840262		YP_004888378.1	Teichoic acids export ATP-binding protein TagH (EC 7.5.2.4)	tagH lp_0344	-0.207034	-0.438985	-1.94977	-1.22643		b0287	Inner membrane protein YagU	yagU b0287 JW0281	-0.134169	0.129992	0.194207
BSU02820	Response regulator aspartate phosphatase J (EC 3.1.-.-)	rapJ ycdE BSU02820	0.137274	-0.352456	-1.78183	-1.41268	-0.597574	-1.31652	-0.728629	-1.83692	-0.962084	-2.71573		BSU02820	Response regulator aspartate phosphatase J (EC 3.1.-.-)	rapJ ycdE BSU02820	1.13904	0.533077	-0.263218	0.43695	0.480355	-2.20288	-0.752839	1.80331	0.474496	0.133189		YP_004888379.1	Hypothetical membrane protein	lp_0346	-1.08496	-0.26416	-1.6231		YP_004888379.1	Hypothetical membrane protein	lp_0346	0.0020055	0.100447	0.150473	2.27795		b0288	Uncharacterized protein YkgJ	ykgJ b0288 JW0282	0	0	0
BSU02830	Glucose 1-dehydrogenase 2 (EC 1.1.1.47) (GLCDH-II) (GDH-II) (General stress protein 74) (GSP74)	ycdF BSU02830	0.717151	1.39981	-1.48499	-1.06398	0.0433283	-0.17129	-0.122726	0.333333	-0.0566417	0		BSU02830	Glucose 1-dehydrogenase 2 (EC 1.1.1.47) (GLCDH-II) (GDH-II) (General stress protein 74) (GSP74)	ycdF BSU02830	0.682066	2.35858	-0.683409	-2.63854	-1.09686	0.297713	-0.0688814	0.182368	0.150859	0.890384		YP_004888380.1	Transcription regulator, PadR family	lp_0347	-0.81832	-0.969548	-0.684948		YP_004888380.1	Transcription regulator, PadR family	lp_0347	-0.0979256	-0.335754	-1.88766	-0.600195		b0289	Probable fimbrial chaperone EcpE	ecpE matF yagV b0289 JW5030	0	0.333333	0.333333
BSU02840	Probable oligo-1,6-glucosidase 2 (EC 3.2.1.10) (Oligosaccharide alpha-1,6-glucosidase 2) (Sucrase-isomaltase 2) (Isomaltase 2)	ycdG BSU02840	0.581543	1.82242	-0.482164	0.265811	0.396979	-0.574511	0.0409009	-1.43467	-0.160717	-1.21248		BSU02840	Probable oligo-1,6-glucosidase 2 (EC 3.2.1.10) (Oligosaccharide alpha-1,6-glucosidase 2) (Sucrase-isomaltase 2) (Isomaltase 2)	ycdG BSU02840	-0.127629	1.97471	-0.336932	-0.0588866	0.194134	3.50543	0.787963	1.35357	-0.0786284	0.577797		YP_004888381.1	Multidrug-efflux transporter, major facilitator superfamily (MFS), EmrB family	lp_0348	-0.503908	-0.597849	-0.855184		YP_004888381.1	Multidrug-efflux transporter, major facilitator superfamily (MFS), EmrB family	lp_0348	0.276921	-0.034244	-0.938063	0.432719		b0290	Fimbria adhesin EcpD	ecpD matE yagW b0290 JW0284	-0.036675	-0.0649958	-0.593317
BSU02850	High-affinity zinc uptake system binding-protein ZnuA	znuA adcA ycdH BSU02850	0.513962	1.26993	-0.675387	-0.484616	-1.57071	-0.681854	-0.360796	-1.84417	-0.0324753	-2.43491		BSU02850	High-affinity zinc uptake system binding-protein ZnuA	znuA adcA ycdH BSU02850	0.11768	-1.45083	0.742347	-0.316833	-0.51592	-0.846585	-0.231492	-0.216689	1.72794	-0.243228		YP_004888382.1	Ammonium transporter	amtB lp_0349	0.0715111	0.247116	-0.629614		YP_004888382.1	Ammonium transporter	amtB lp_0349	0.640898	-0.0426636	0.630206	-4.74234		b0291	Probable outer membrane usher protein EcpC	ecpC matD yagX b0291 JW0285	-0.208605	-0.306099	-0.167753
BSU02860	High-affinity zinc uptake system ATP-binding protein ZnuC (EC 7.2.2.20)	znuC adcC ycdI BSU02860	0.387738	-0.461862	-1.71738	-0.943403	-0.0507123	-1.07034	-1.01843	-1.36843	-1.14663	-2.09087		BSU02860	High-affinity zinc uptake system ATP-binding protein ZnuC (EC 7.2.2.20)	znuC adcC ycdI BSU02860	0.363521	-0.680629	-2.81981	-3.09527	-3.13645	-1.09171	-2.04441	1.05077	-0.196544	-0.871751		YP_004888383.1	L-2-hydroxyisocaproate dehydrogenase (EC 1.1.1.-)	hicD1 lp_0350	-0.903677	-0.220124	0.49721		YP_004888383.1	L-2-hydroxyisocaproate dehydrogenase (EC 1.1.1.-)	hicD1 lp_0350	0.135251	-0.158195	-0.193559	0.245045		b0292	Probable fimbrial chaperone EcpB	ecpB matC yagY b0292 JW0286	0	-0.389975	0
BSU02870	High-affinity zinc uptake system membrane protein ZnuB	znuB adcB yceA BSU02870	0.359987	0.721299	-0.303776	0.0202465	-0.231991	-0.470073	-0.121708	-0.947265	0.194988	-1.44064		BSU02870	High-affinity zinc uptake system membrane protein ZnuB	znuB adcB yceA BSU02870	0.0348317	-0.414121	-0.309469	-1.05955	-2.14488	-0.637874	-0.937944	2.37922	-0.0714893	-0.556633		YP_004888384.1	Hypothetical membrane protein	lp_0351	0.205461	-0.457425	-0.593205		YP_004888384.1	Hypothetical membrane protein	lp_0351	0.239209	0.750995	2.40695	1.50713		b0293	Common pilus major fimbrillin subunit EcpA (MatB fimbrillin)	ecpA matB yagZ b0293 JW0287	0	-0.194988	0
BSU02880	Uncharacterized protein YceB	yceB BSU02880	0.178559	-0.796335	-1.12967	-1.17276	-0.991323	-1.18631	0.644308	-0.773976	0.194988	-0.333333		BSU02880	Uncharacterized protein YceB	yceB BSU02880	0.0402276	-4.54035	0.295654	-0.351349	-0.546608	-0.2081	-0.634365	0.894175	0.0186295	0.0797546		YP_004888385.1	Extracellular zinc metalloproteinase, M10 family (EC 3.4.24.-)	zmp1 lp_0353	-1.5	-0.314828	0.320802		YP_004888385.1	Extracellular zinc metalloproteinase, M10 family (EC 3.4.24.-)	zmp1 lp_0353	-0.0629989	-0.0214326	-0.0288389	0.229992		b0294	HTH-type transcriptional regulator EcpR	ecpR matA ykgK b0294 JW5031	0	-0.389975	0
BSU02890	Stress response protein SCP2	yceC BSU02890	-0.0218809	-0.148204	-0.650663	-0.56762	-0.590991	-0.140513	-0.123066	-1.03303	-0.178615	-0.467028		BSU02890	Stress response protein SCP2	yceC BSU02890	-0.374359	0.106245	0.639363	0.843261	0.477922	-1.24582	0.438494	2.257	0.388516	0.630941		YP_004888386.1	Ribose-5-phosphate isomerase (EC 5.3.1.6)	rpiA2 lp_0354	-0.31536	-0.802829	-0.0666571		YP_004888386.1	Ribose-5-phosphate isomerase (EC 5.3.1.6)	rpiA2 lp_0354	0.869102	0.33878	0.757848	0.687231		b0295	Uncharacterized protein YkgL	ykgL b0295 JW5033	0	0	-0.389975
BSU02900	General stress protein 16U (GSP16U)	yceD BSU02900	0.184788	-0.0707316	-0.873283	-0.680778	-0.252082	-0.453465	-0.546656	-1.40405	0.037963	-0.0354803		BSU02900	General stress protein 16U (GSP16U)	yceD BSU02900	0.0917741	-0.649568	-0.766508	0.231276	0.288442	-0.897997	-0.272447	1.21266	0.868071	1.05604		YP_004888387.1	Multicopper oxidase	lp_0355	-0.317302	-0.156063	0.233935		YP_004888387.1	Multicopper oxidase	lp_0355	-0.181758	0.204773	0.503026	1.922		b4506	50S ribosomal protein L36 2 (Large ribosomal subunit protein bL36-B)	ykgO rpmJ2 b4506 JW5034	0	0	0
BSU02910	Uncharacterized protein YceE	yceE BSU02910	0.0874667	-0.0599128	-1.27803	-0.197431	0.345712	-1.02707	0.147583	-1.08761	-0.006306	0.488031		BSU02910	Uncharacterized protein YceE	yceE BSU02910	-0.193104	0.0114698	-0.624175	0.666274	0.68573	1.03418	0.184001	-0.686933	0.225985	0.449729		YP_004888388.1	Hypothetical membrane protein, DUF1304 family	lp_0357	0.305479	0.273138	0.751504		YP_004888388.1	Hypothetical membrane protein, DUF1304 family	lp_0357	0.120053	0.947375	0.932773	2.14626		b0296	50S ribosomal protein L31 type B (Large ribosomal subunit protein bL31-B)	ykgM rpmE2 b0296 JW5035	-0.0974938	-0.194988	-0.169265
BSU02920	Uncharacterized membrane protein YceF	yceF BSU02920	-0.205072	-0.172086	-2.09522	-1.6213	-2.03668	-0.500093	-0.420979	-1.88223	-0.364504	-1.63296		BSU02920	Uncharacterized membrane protein YceF	yceF BSU02920	0.0175203	-0.322251	-1.12077	-0.986151	-0.672128	0.492533	-0.560295	0.471352	0.0604492	0.2685		YP_004888389.1	Phospholipid-binding protein	lp_0358	-0.442482	-0.336603	0.194899		YP_004888389.1	Phospholipid-binding protein	lp_0358	0.18992	-0.517574	-0.075628	2.67561		b4671	Uncharacterized membrane protein YkgR	ykgR b4671 JW5035.1	0	0	0
BSU02930	Uncharacterized protein YceG	yceG BSU02930	-0.250727	0.0760152	-0.556941	-0.511945	-0.368595	-1.2888	-0.520932	-0.722497	-0.987359	-1.10233		BSU02930	Uncharacterized protein YceG	yceG BSU02930	-0.23728	0.814531	-0.039655	0.641995	0.595807	-1.49777	0.145674	0.843487	-0.038971	0.31623		YP_004888390.1	AAA domain-containing protein	lp_0359	-1.05774	-0.985676	-0.496115		YP_004888390.1	AAA domain-containing protein	lp_0359	0.227149	0.368443	0.267208	1.49266		b4630	NA	NA	0	0	0
BSU02940	Uncharacterized protein YceH	yceH BSU02940	0.202176	0.208914	-0.998332	-0.619414	-0.20256	-0.490991	-0.136492	-1.75732	0.0685787	-1.04881		BSU02940	Uncharacterized protein YceH	yceH BSU02940	-0.373352	0.695293	0.281872	1.63632	1.23855	-0.531787	0.682038	0.233356	-0.0784436	1.01864		YP_004888391.1	Transcription regulator, Rrf2 family	lp_0360	-1.28246	-0.439081	-0.896588		YP_004888391.1	Transcription regulator, Rrf2 family	lp_0360	0.688193	-0.233764	-0.944609	2.20502		b0297	Putative attaching and effacing protein homolog	eaeH b0297 JW0291	0.0974938	-0.138346	0.138346
BSU02950	Putative niacin/nicotinamide transporter NaiP	naiP yceI BSU02950	0.332463	1.484	-0.784447	-0.470744	-0.256126	-1.27576	0.141423	-1.07627	-0.615999	-0.968964		BSU02950	Putative niacin/nicotinamide transporter NaiP	naiP yceI BSU02950	0.749027	0.550845	-1.09002	-1.07049	-1.40534	0.699648	-0.824939	-0.219803	0.0012418	-0.0717651		YP_004888392.1	DUF3800 domain-containing protein	lp_0361	-1.09474	-0.568701	-0.0363442		YP_004888392.1	DUF3800 domain-containing protein	lp_0361	0.0837444	-0.478904	0.100112	0.322097		b0298	Transposase InsE for insertion sequence IS3A	insE1 b0298 JW5036	0.16425	0.655696	-0.475246
BSU02960	Uncharacterized MFS-type transporter YceJ	yceJ BSU02960	0.501668	1.05041	-0.103729	0.0912584	0.475259	-0.770396	-0.103729	-0.194988	0	-0.440643		BSU02960	Uncharacterized MFS-type transporter YceJ	yceJ BSU02960	0.0624691	-0.34908	-0.148699	-0.554998	0.620206	0.481447	-0.282963	0.102309	-0.00485245	0.0771155		YP_004888393.1	Biotin carboxyl carrier protein of acetyl-CoA carboxylase	accB3 lp_0362	-0.263703	-1.05771	-0.574722		YP_004888393.1	Biotin carboxyl carrier protein of acetyl-CoA carboxylase	accB3 lp_0362	0.0434781	-0.851469	-1.05524	-0.824383		b0299	Transposase InsF for insertion sequence IS3A	insF1 b0299 JW0293	0.218016	-0.147094	1.1444
BSU02970	Uncharacterized HTH-type transcriptional regulator YceK	yceK BSU02970	-0.27952	-0.439741	-0.313113	0.069862	0.0996085	-0.0372352	0.0200481	-1.27481	-0.992822	0.0566417		BSU02970	Uncharacterized HTH-type transcriptional regulator YceK	yceK BSU02970	0.164831	-4.08595	4.17904	3.8839	4.61372	-0.764153	0.520145	1.73224	-0.0630494	0.246429		YP_004888394.1	Purine nucleosidase (EC 3.2.2.1)	lp_0363	-0.378486	-1.08158	-0.584655		YP_004888394.1	Purine nucleosidase (EC 3.2.2.1)	lp_0363	0.359114	-0.66508	-0.203805	0.302772		b0300	Putative HTH-type transcriptional regulator YkgA	ykgA b0300 JW5037	0.560819	-0.0649958	-0.0649958
BSU02980	Glycine betaine transport ATP-binding protein OpuAA (EC 7.6.2.9) (Quaternary-amine-transporting ATPase)	opuAA BSU02980	0.0780905	0.818168	-0.603455	-1.04372	-1.03944	0.053289	-0.419706	-1.27463	-0.574333	0.122638		BSU02980	Glycine betaine transport ATP-binding protein OpuAA (EC 7.6.2.9) (Quaternary-amine-transporting ATPase)	opuAA BSU02980	0.43403	0.250305	-1.69229	-0.509369	0.050575	1.11178	-0.317515	-1.12768	-1.96872	-0.852406		YP_004888395.1	Short-chain dehydrogenase/oxidoreductase	lp_0364	-0.700016	-0.363199	-0.208868		YP_004888395.1	Short-chain dehydrogenase/oxidoreductase	lp_0364	-0.260015	-0.736417	0.445751	1.97482		b0301	Inner membrane protein RclC (Reactive chlorine resistance protein C)	rclC ykgB b0301 JW5038	0	0.333333	0
BSU02990	Glycine betaine transport system permease protein OpuAB	opuAB BSU02990	0.0617644	-0.384895	-1.46692	-0.827492	-0.853805	-0.856898	-0.367534	-1.73581	-0.27755	-0.971704		BSU02990	Glycine betaine transport system permease protein OpuAB	opuAB BSU02990	0.328926	-0.684665	-1.91438	-0.0482674	-0.416543	-1.66316	-1.18439	-0.315247	-0.462644	-0.107118		YP_004888396.1	Hypothetical membrane protein	lp_0365	-1.12631	-0.661271	0.195463		YP_004888396.1	Hypothetical membrane protein	lp_0365	0.069316	-0.176434	0.21436	1.63475		b0303	Uncharacterized protein RclB (Reactive chlorine resistance protein B)	rclB ykgI b0303 JW5039	0.0649958	-0.268337	0.870008
BSU03000	Glycine betaine-binding protein OpuAC	opuAC BSU03000	0.0654601	-0.549861	-0.716557	-1.16747	-0.858719	-1.53008	-0.290365	-0.815979	-0.463014	-1.48265		BSU03000	Glycine betaine-binding protein OpuAC	opuAC BSU03000	-0.0621185	-2.07172	-1.8794	0.533005	0.906551	0.466616	-0.0913919	-1.71714	-1.48151	-0.10921		YP_004888397.1	Ribonuclease H-like protein	lp_0366	-0.923998	-0.367357	-0.505703		YP_004888397.1	Ribonuclease H-like protein	lp_0366	0.0599336	-2.02888	-0.267917	-2.28825		b0304	Probable pyridine nucleotide-disulfide oxidoreductase RclA (Reactive chlorine resistance protein A)	rclA ykgC b0304 JW5040	0.276873	-0.0232822	0.748552
BSU03010	Amidohydrolase AmhX (EC 3.5.1.-) (Aminoacylase)	amhX BSU03010	0.45861	1.9981	0.397749	0.757648	0.902236	-0.849522	-0.646961	0.064215	0.333333	0		BSU03010	Amidohydrolase AmhX (EC 3.5.1.-) (Aminoacylase)	amhX BSU03010	0.206096	1.65845	6.39316	6.10699	6.80017	0.180419	0.0849363	0.613412	0.0272382	-0.00306139		YP_004888398.1	Glycine betaine/carnitine/choline ABC transporter, substrate binding and permease protein	choS lp_0367	-0.371131	-0.618524	-0.201417		YP_004888398.1	Glycine betaine/carnitine/choline ABC transporter, substrate binding and permease protein	choS lp_0367	-0.134027	-0.310542	0.0412912	-0.0869064		b0305	RCS-specific HTH-type transcriptional activator RclR (Reactive chlorine resistance protein R)	rclR ykgD b0305 JW0298	0	0	0
BSU03020	Uncharacterized protein YcgA	ycgA BSU03020	0.292593	1.52332	-0.230908	0.428417	-0.589964	-0.25663	-0.118285	-0.389975	-0.333333	0		BSU03020	Uncharacterized protein YcgA	ycgA BSU03020	-0.0755319	-0.394727	1.80966	1.03376	-0.0447866	0.591959	-0.442441	0.138282	0.0111595	-0.00277224		YP_004888399.1	Glycine betaine/carnitine/choline ABC transporter, ATP-binding protein	choQ lp_0368	-0.994176	-0.961783	-0.283884		YP_004888399.1	Glycine betaine/carnitine/choline ABC transporter, ATP-binding protein	choQ lp_0368	-0.326255	0.0804795	-0.159236	0.492055		b0306	Uncharacterized protein YkgE	ykgE b0306 JW5041	-0.127349	-0.31311	-0.396797
BSU03030	Uncharacterized protein YcgB	ycgB BSU03030	-0.164612	0.935097	-0.967997	-1.19781	-0.445173	-1.20166	0.291634	-1.69985	-0.708478	-0.805012		BSU03030	Uncharacterized protein YcgB	ycgB BSU03030	-0.444988	-0.906914	0.643039	0.749357	0.738071	-1.5292	-0.250711	2.35872	2.74247	0.953843		YP_004888400.1	Glutathione reductase (EC 1.8.1.7)	gshR1 lp_0369	-0.592691	-1.10432	-0.460679		YP_004888400.1	Glutathione reductase (EC 1.8.1.7)	gshR1 lp_0369	-0.000105	0.16688	0.762315	1.74862		b0307	Uncharacterized electron transport protein YkgF	ykgF b0307 JW0300	-0.1615	-0.502778	-0.443745
BSU03040	Alpha-amylase (EC 3.2.1.1) (1,4-alpha-D-glucan glucanohydrolase)	amyE amyA BSU03040	0.124307	-0.0944277	-0.834184	-0.768127	-0.514072	-1.50317	0.131246	-1.45221	-0.418411	-1.07857		BSU03040	Alpha-amylase (EC 3.2.1.1) (1,4-alpha-D-glucan glucanohydrolase)	amyE amyA BSU03040	-1.02895	-1.97558	1.88936	1.64404	0.97047	-1.27042	-0.256438	2.16427	1.56288	0.2774		YP_004888401.1	Glycerol kinase 1 (EC 2.7.1.30) (ATP:glycerol 3-phosphotransferase 1) (Glycerokinase 1) (GK 1)	glpK1 lp_0370	-0.710245	-0.607235	0.198285		YP_004888401.1	Glycerol kinase 1 (EC 2.7.1.30) (ATP:glycerol 3-phosphotransferase 1) (Glycerokinase 1) (GK 1)	glpK1 lp_0370	-1.29743	0.481432	5.70293	1.72347		b0308	Uncharacterized protein YkgG	ykgG b0308 JW5042	0.256393	-0.0175832	0.491876
BSU03050	L-lactate dehydrogenase (L-LDH) (EC 1.1.1.27)	ldh lctE BSU03050	0.319395	0.227933	-0.711833	0.0920877	-0.217783	0.0377262	0.326476	0.654772	0.477653	1.32576		BSU03050	L-lactate dehydrogenase (L-LDH) (EC 1.1.1.27)	ldh lctE BSU03050	0.0791363	0.798543	-1.44141	-6.11528	-3.45117	-0.28118	0.36635	4.7607	0.0887946	2.90428		YP_004888402.1	Alpha-glycerophosphate oxidase (EC 1.1.3.21) (Glycerol-3-phosphate oxidase)	glpD lp_0371	-0.624385	-0.135577	-0.105116		YP_004888402.1	Alpha-glycerophosphate oxidase (EC 1.1.3.21) (Glycerol-3-phosphate oxidase)	glpD lp_0371	-0.251718	-0.147699	6.34897	3.11346		b0310	Uncharacterized protein YkgH	ykgH b0310 JW0302	0	-0.194988	0
BSU03060	L-lactate permease	lctP ycgC BSU03060	1.18048	0.299167	-1.02415	-0.663131	-0.587628	-1.47943	0.355027	-0.33489	-0.194988	0.440643		BSU03060	L-lactate permease	lctP ycgC BSU03060	-0.0825099	0.881548	-1.07825	-6.90053	-3.00566	-0.765607	0.214103	9.9736	0.186022	6.30365		YP_004888403.1	Glycerol uptake facilitator protein 3	glpF3 lp_0372	0.00497331	-0.0586218	0.0564069		YP_004888403.1	Glycerol uptake facilitator protein 3	glpF3 lp_0372	-0.17942	-0.529661	4.77588	3.84598		b0311	Oxygen-dependent choline dehydrogenase (CDH) (CHD) (EC 1.1.99.1) (Betaine aldehyde dehydrogenase) (BADH) (EC 1.2.1.8)	betA b0311 JW0303	-0.0753413	0.00636284	-0.270329
BSU03070	Multidrug resistance protein 3 (Multidrug-efflux transporter 3)	bmr3 mdr BSU03070	0.374667	0.265529	-0.87693	-0.826263	-0.964608	-0.210264	0.224692	-0.649637	0.0466407	-0.773976		BSU03070	Multidrug resistance protein 3 (Multidrug-efflux transporter 3)	bmr3 mdr BSU03070	0.11345	-3.01794	-0.653154	-5.70405	-4.8365	-0.55899	-0.392355	2.3802	0.446261	0.0239753		YP_004888404.1	Cell surface protein, LPXTG-motif cell wall anchor	lp_0373	-1.00913	-1.14894	-1.38242		YP_004888404.1	Cell surface protein, LPXTG-motif cell wall anchor	lp_0373	-0.0902276	0.0057578	0.354352	0.261865		b0312	Betaine aldehyde dehydrogenase (BADH) (EC 1.2.1.8)	betB b0312 JW0304	-0.0922306	-0.620551	-0.482206
BSU03080	Uncharacterized HTH-type transcriptional regulator YcgE	ycgE BSU03080	0.324863	1.11382	-1.31564	-0.601378	-0.288645	-1.10227	-0.349761	-0.814928	-0.0569309	-0.70851		BSU03080	Uncharacterized HTH-type transcriptional regulator YcgE	ycgE BSU03080	-1.30663	-0.758417	0.772196	0.419856	0.256831	0.486244	0.502184	-0.773629	0.119186	-0.35501		YP_004888405.1	Extracellular protein, lysine-rich	lp_0374	-0.332581	-0.319321	-1.72003		YP_004888405.1	Extracellular protein, lysine-rich	lp_0374	-0.266122	0.0262207	-0.329991	-2.09655		b0313	HTH-type transcriptional regulator BetI	betI b0313 JW0305	0	0	-0.602452
BSU03090	Putative amino acid efflux protein YcgF	ycgF BSU03090	0.225132	-0.791434	-0.265828	0.155183	-0.0398044	-0.568125	0.236887	0.528321	0.453299	-0.138346		BSU03090	Putative amino acid efflux protein YcgF	ycgF BSU03090	0.173802	-1.49096	-0.181407	-0.457738	-0.689207	-0.244842	-0.459916	0.279237	0.0985915	-0.0753607		YP_004888406.1	DUF1934 domain-containing protein	lp_0375	0	0	0		YP_004888406.1	DUF1934 domain-containing protein	lp_0375	NA	NA	NA	NA		b0314	High-affinity choline transport protein	betT b0314 JW0306	0.0188806	-0.176107	-0.340058
BSU03100	Uncharacterized protein YcgG	ycgG BSU03100	0.70858	-0.294302	-0.00892035	0.891837	0.0107109	0.344044	-1.59174	0.138346	0.869228	0.333333		BSU03100	Uncharacterized protein YcgG	ycgG BSU03100	0.417786	-0.410484	0.541676	0.843422	-0.45782	-0.186787	-0.172358	-0.126047	0.0355982	-0.0558417		YP_004888407.1	Hypothetical membrane protein	lp_0376	-0.385981	-1.35584	-0.818666		YP_004888407.1	Hypothetical membrane protein	lp_0376	-0.244851	0.0638429	-1.25819	2.34263		b4730	Protein YahV	yahV b4730	0	0	0
BSU03110	Uncharacterized transporter YcgH	ycgH BSU03110	-0.116993	0.5	0	0	0	-0.260453	0	-0.0566417	0.138346	0		BSU03110	Uncharacterized transporter YcgH	ycgH BSU03110	-0.148522	-0.0831891	-0.182333	-0.325141	-0.226664	4.07808	-0.118358	0.222253	0.0139975	-0.00286129		YP_004888408.1	Hypothetical membrane protein	lp_0377	1.45345	0.0438391	0.75634		YP_004888408.1	Hypothetical membrane protein	lp_0377	0.0848257	-0.0609226	0.00976123	0.912661		b0315	Cyclic di-GMP phosphodiesterase PdeL (EC 3.1.4.52)	pdeL yahA b0315 JW0307	-0.0324979	-0.129992	-0.432289
BSU03120	Uncharacterized protein YcgI	ycgI BSU03120	0.106357	0.106357	0.106357	0.106357	0.106357	0.0408911	0.43969	0	0.333333	0.194988		BSU03120	Uncharacterized protein YcgI	ycgI BSU03120	-0.165642	-0.201541	-0.13936	-0.273007	-0.170538	6.34845	-0.0482478	0.0182338	-0.00624776	-0.0224695		YP_004888409.1	Orphan protein	lp_0379	0	0	0		YP_004888409.1	Orphan protein	lp_0379	NA	NA	NA	NA		b0316	Uncharacterized HTH-type transcriptional regulator YahB	yahB b0316 JW0308	0.231663	-0.129992	-0.658313
BSU03130	NH(3)-dependent NAD(+) synthetase (EC 6.3.1.5) (General stress protein 38) (GSP38) (Spore outgrowth factor B) (Sporulation protein OutB)	nadE outB BSU03130	0.490939	1.47437	-0.737187	-0.857571	-0.513786	-0.031633	-0.520358	-2.51689	-0.344982	-1.31215		BSU03130	NH(3)-dependent NAD(+) synthetase (EC 6.3.1.5) (General stress protein 38) (GSP38) (Spore outgrowth factor B) (Sporulation protein OutB)	nadE outB BSU03130	1.05449	-1.39282	0.429634	0.170619	0.79817	-0.620799	0.316765	1.05188	0.101191	0.0487366		YP_004888410.1	Ankyrin repeat family protein	lp_0381	0	0	0		YP_004888410.1	Ankyrin repeat family protein	lp_0381	NA	NA	NA	NA		b0317	Uncharacterized protein YahC	yahC b0317 JW0309	0.166667	0	-0.0566417
BSU03140	Tunicamycin resistance protein	tmrB BSU03140	0.135623	0.135623	0.80229	-0.102459	0.412315	0.0789813	0.273969	0.259203	0.194988	0.194988		BSU03140	Tunicamycin resistance protein	tmrB BSU03140	-0.34687	-0.665535	0.373209	0.552866	0.30746	0.67273	-0.23166	0.19152	-0.0232013	-0.0234782		YP_004888411.1	Hypothetical membrane protein	lp_0382	0	0	0		YP_004888411.1	Hypothetical membrane protein	lp_0382	NA	NA	NA	NA		b0318	Putative ankyrin repeat protein YahD	yahD b0318 JW0310	0.176107	0.176107	0.176107
BSU03150	Shikimate kinase (SK) (EC 2.7.1.71)	aroK aroI BSU03150	0.53989	1.26457	-0.656692	0.0186432	-0.571206	-0.922466	0.398083	-0.847332	-0.903186	-0.340253		BSU03150	Shikimate kinase (SK) (EC 2.7.1.71)	aroK aroI BSU03150	-0.92098	-0.541012	0.91136	1.10518	1.05883	0.706032	0.742077	-0.161783	-0.278925	-0.7127		YP_004888412.1	Hypothetical membrane protein	lp_0383	0	0	0		YP_004888412.1	Hypothetical membrane protein	lp_0383	NA	NA	NA	NA		b0319	Uncharacterized protein YahE	yahE b0319 JW0311	0	-0.333333	0
BSU03160	Uncharacterized methyltransferase YcgJ (EC 2.1.1.-)	ycgJ BSU03160	0.548791	0.0897038	0.171418	-0.387708	-0.00854057	-1.22316	-0.0773575	-0.138346	0.63563	-0.0310365		BSU03160	Uncharacterized methyltransferase YcgJ (EC 2.1.1.-)	ycgJ BSU03160	-0.130623	1.7724	1.8153	0.328437	1.00357	1.41423	-0.064806	0.702445	-0.031318	0.195123		YP_004888413.1	DUSP domain-containing protein	lp_0384	0	0	0		YP_004888413.1	DUSP domain-containing protein	lp_0384	NA	NA	NA	NA		b0320	Uncharacterized protein YahF	yahF b0320 JW0312	0	-0.0566417	-0.666667
BSU03170	Uncharacterized HTH-type transcriptional regulator YcgK	ycgK BSU03170	-0.00791476	-0.271887	-1.3871	-1.72337	-0.847662	-1.8783	0.0756315	-3.13296	-0.568305	-1.20226		BSU03170	Uncharacterized HTH-type transcriptional regulator YcgK	ycgK BSU03170	-0.202049	-0.808675	-2.92103	-1.69664	-1.30321	-0.800257	-0.59546	-3.11036	-0.036564	-0.196314		YP_004888414.1	DUF2513 domain-containing protein	lp_0385	0	0	0		YP_004888414.1	DUF2513 domain-containing protein	lp_0385	NA	NA	NA	NA		b0321	Uncharacterized protein YahG	yahG b0321 JW0313	0	-0.194988	0
BSU03180	Cephalosporin-C deacetylase (EC 3.1.1.41) (Acetylxylan esterase) (EC 3.1.1.72)	cah BSU03180	0.341249	0.873667	-0.900688	-1.21056	-1.79338	-0.403403	-0.303272	-0.610025	0.413438	-0.943358		BSU03180	Cephalosporin-C deacetylase (EC 3.1.1.41) (Acetylxylan esterase) (EC 3.1.1.72)	cah BSU03180	0.266309	0.241569	-1.2871	-1.64908	-2.02304	-0.538807	-0.630164	-1.04458	-0.160851	-0.735058		YP_008479735.1	NA	NA	0	0	0		YP_008479735.1	NA	NA	NA	NA	NA	NA		b0322	Putative uncharacterized protein YahH	yahH b0322 JW5893	0	0	0
BSU03190	Uncharacterized protein YcgL	ycgL BSU03190	0.129764	-0.758782	-1.00535	-1.19569	-1.35137	-0.740971	-1.08988	-2.14432	-0.563382	-2.07019		BSU03190	Uncharacterized protein YcgL	ycgL BSU03190	0.741954	-0.0179147	0.155533	-0.446271	-0.559627	2.07711	-0.192672	-1.41041	-0.411407	-0.564685		YP_004888416.1	Imm63 domain-containing protein	lp_0388	0	0	0		YP_004888416.1	Imm63 domain-containing protein	lp_0388	NA	NA	NA	NA		b0323	Carbamate kinase-like protein YahI	yahI b0323 JW0315	0	-0.389975	0
BSU03200	Proline dehydrogenase 2 (PRODH 2) (EC 1.5.5.2) (Proline oxidase 2)	putB ycgM BSU03200	0.284129	1.59086	0.828557	0.646031	0.720384	0.155917	-0.0701074	-0.458132	-0.528321	0		BSU03200	Proline dehydrogenase 2 (PRODH 2) (EC 1.5.5.2) (Proline oxidase 2)	putB ycgM BSU03200	-2.04861	-0.458948	7.13702	8.04806	9.8294	0.307469	-0.179539	4.47472	0.00833308	0.153303		YP_004888417.1	Hypothetical membrane protein	lp_0391	0.111196	-0.55547	-0.750458		YP_004888417.1	Hypothetical membrane protein	lp_0391	0.00478627	0.187319	-0.240745	-0.323034		b0324	Uncharacterized protein YahJ	yahJ b0324 JW0316	0.0744361	-0.482206	0.0461153
BSU03210	1-pyrroline-5-carboxylate dehydrogenase 2 (P5C dehydrogenase 2) (EC 1.2.1.88) (L-glutamate gamma-semialdehyde dehydrogenase)	putC ycgN BSU03210	-0.49363	-0.0104584	-0.306203	0.172577	0.224506	-1.14678	-0.519975	0.299063	-0.803644	-1.10731		BSU03210	1-pyrroline-5-carboxylate dehydrogenase 2 (P5C dehydrogenase 2) (EC 1.2.1.88) (L-glutamate gamma-semialdehyde dehydrogenase)	putC ycgN BSU03210	-0.478422	-1.04218	3.96601	4.86916	6.62804	0.505948	-1.41553	3.19956	-0.0822131	0.0285362		YP_004888418.1	Acetyltransferase (EC 2.3.1.-)	thgA1 lp_0393	-1.47787	-0.919665	-0.259368		YP_004888418.1	Acetyltransferase (EC 2.3.1.-)	thgA1 lp_0393	-0.0141786	-0.325218	0.971036	-0.213549		b0325	Aldehyde reductase YahK (EC 1.1.1.2) (Zinc-dependent alcohol dehydrogenase YahK)	yahK b0325 JW0317	-0.268337	-0.324979	-0.463325
BSU03220	High-affinity proline transporter PutP	putP ycgO BSU03220	0.717284	0.291125	-0.923176	-0.439342	-0.0115375	-0.0803203	0.389893	-0.32381	0.649755	0.00952305		BSU03220	High-affinity proline transporter PutP	putP ycgO BSU03220	-0.2363	-2.27765	2.03282	2.83988	5.05715	0.720731	-1.20762	-0.744129	-1.52316	-0.207086		YP_004888419.1	Transport protein, major facilitator superfamily (MFS)	lp_0394	-0.460999	-0.210503	-0.514653		YP_004888419.1	Transport protein, major facilitator superfamily (MFS)	lp_0394	-0.53889	0.173059	1.11853	-0.334158		b0326	Uncharacterized protein YahL	yahL b0326 JW0318	0	-0.194988	0
BSU03230	Proline-responsive transcriptional activator PutR (Proline catabolism regulator)	putR prcR ycgP BSU03230	0.254439	0.0792735	-1.00168	-1.19921	-0.649161	-0.728727	-0.720664	-1.45439	0.434356	-0.764261		BSU03230	Proline-responsive transcriptional activator PutR (Proline catabolism regulator)	putR prcR ycgP BSU03230	-0.125011	1.56311	1.9849	2.19684	3.9718	-0.490135	0.395653	-0.0645748	-0.0875183	-0.412748		YP_004888420.1	Hydrolase, HAD superfamily, Cof family	lp_0395	0.182802	-0.941437	-0.568556		YP_004888420.1	Hydrolase, HAD superfamily, Cof family	lp_0395	-0.135428	0.648542	1.52891	-0.398473		b0327	Uncharacterized protein YahM	yahM b0327 JW5044	0.166667	0	-0.194988
BSU03240	UPF0703 protein YcgQ	ycgQ BSU03240	0.159297	-1.49559	-0.436234	0.6589	-0.46727	-1.05223	-0.542061	-0.175356	0.497284	-0.313702		BSU03240	UPF0703 protein YcgQ	ycgQ BSU03240	0.356762	-1.83342	-0.458092	-0.585327	-0.725203	0.250804	-0.491882	0.730348	-0.0914974	0.638299		YP_004888421.1	Transcription regulator, AraC family	lp_0396	-2.18375	0.0436437	-1.22316		YP_004888421.1	Transcription regulator, AraC family	lp_0396	-0.223903	0.0297299	1.42242	-0.76895		b0328	Uncharacterized membrane protein YahN	yahN b0328 JW0320	0.668702	0.499048	1.11243
BSU03250	UPF0718 protein YcgR	ycgR BSU03250	0.414406	0.600258	-0.789759	-0.544104	-0.123092	-1.1487	0.113739	-0.764638	-0.3512	0.506326		BSU03250	UPF0718 protein YcgR	ycgR BSU03250	-0.309878	-1.37403	-3.75693	-3.92136	-4.6413	-0.629171	-2.58033	-0.275432	-0.210989	1.61265		YP_004888422.1	Hydrolase, HAD superfamily, Cof family	lp_0397	-0.402094	-0.407845	0.0342992		YP_004888422.1	Hydrolase, HAD superfamily, Cof family	lp_0397	0.709674	0.22765	1.07114	0.267861		b0329	Uncharacterized protein YahO	yahO b0329 JW0321	0.0136174	0.111111	-0.265317
BSU03260	Uncharacterized hydrolase YcgS (EC 3.-.-.-)	ycgS BSU03260	0.707969	2.39198	-0.71653	0.00677851	0.340112	-0.71653	0.46491	-0.440643	0.471679	-0.528321		BSU03260	Uncharacterized hydrolase YcgS (EC 3.-.-.-)	ycgS BSU03260	0.193029	2.49268	0.368147	0.504982	0.117337	0.464808	-0.0583787	0.344575	0.0363159	0.20825		YP_004888423.1	Branched-chain amino acid transport system carrier protein	valT lp_0399	-0.284465	-0.618869	-0.406393		YP_004888423.1	Branched-chain amino acid transport system carrier protein	valT lp_0399	-0.612968	-0.292096	-1.56162	-0.800101		b0330	Propionate catabolism operon regulatory protein	prpR yahP b0330 JW0322	-0.0974938	-0.528321	0
BSU03270	Ferredoxin--NADP reductase 1 (FNR 1) (Fd-NADP(+) reductase 1) (EC 1.18.1.2)	ycgT BSU03270	0.56829	0.707641	-0.659627	-0.349766	-0.220322	-0.626777	0.180574	-0.694121	-0.0825177	-0.0114052		BSU03270	Ferredoxin--NADP reductase 1 (FNR 1) (Fd-NADP(+) reductase 1) (EC 1.18.1.2)	ycgT BSU03270	-0.478822	0.0852192	1.54762	0.96469	0.725194	-1.70331	0.642164	0.130835	2.07842	1.59172		YP_004888424.1	Na(+)/H(+) antiporter	napA1 lp_0400	-0.392768	-0.666184	-0.433588		YP_004888424.1	Na(+)/H(+) antiporter	napA1 lp_0400	-0.27156	-0.379564	-2.24694	0.465165		b0331	2-methylisocitrate lyase (2-MIC) (MICL) (EC 4.1.3.30) ((2R,3S)-2-methylisocitrate lyase)	prpB yahQ b0331 JW0323	0	-0.194988	0
BSU03280	Uroporphyrinogen-III C-methyltransferase (Urogen III methylase) (EC 2.1.1.107) (SUMT) (Uroporphyrinogen III methylase) (UROM)	nasF nasBE BSU03280	1.28373	1.79297	-0.124956	0.665489	0.755866	-0.940616	0.613119	-0.107309	0.0620729	0.666667		BSU03280	Uroporphyrinogen-III C-methyltransferase (Urogen III methylase) (EC 2.1.1.107) (SUMT) (Uroporphyrinogen III methylase) (UROM)	nasF nasBE BSU03280	0.378599	1.93465	2.23638	3.50266	3.84734	0.921035	1.09969	-0.152897	-0.0680152	-0.151535		YP_004888425.1	Aldose 1-epimerase	lp_0402	-0.0650446	-0.717964	-0.525528		YP_004888425.1	Aldose 1-epimerase	lp_0402	-0.0425339	-1.37152	-1.01414	0.625254		b0333	2-methylcitrate synthase (2-MCS) (MCS) (EC 2.3.3.5) ((2S,3S)-2-methylcitrate synthase) (Citrate synthase) (EC 2.3.3.16)	prpC yahS yzzD b0333 JW0324	0.166667	0	-0.194988
BSU03290	Assimilatory nitrite reductase [NAD(P)H] small subunit (EC 1.7.1.4)	nasE nasBD nirD BSU03290	-0.0916161	1.48029	-0.283872	-1.23929	-0.451372	-0.283872	0.537922	0.315844	0.0876781	0.389975		BSU03290	Assimilatory nitrite reductase [NAD(P)H] small subunit (EC 1.7.1.4)	nasE nasBD nirD BSU03290	-1.66661	-0.366418	-0.0148899	1.03163	1.48068	-0.234124	1.20007	0.217285	-0.0241854	-0.066676		YP_004888426.1	Plantaricin biosynthesis protein PlnR	plnR lp_0403	0	0	0		YP_004888426.1	Plantaricin biosynthesis protein PlnR	plnR lp_0403	NA	NA	NA	NA		b0334	2-methylcitrate dehydratase (2-MC dehydratase) (EC 4.2.1.79) ((2S,3S)-2-methylcitrate dehydratase) (Aconitate hydratase) (ACN) (Aconitase) (EC 4.2.1.3)	prpD yahT b0334 JW0325	0	0.138346	0
BSU03300	Nitrite reductase [NAD(P)H] (EC 1.7.1.4)	nasD nasBC nirB BSU03300	0.35683	0.524034	-0.190244	0.402894	0.783865	-0.896063	0.498869	0.064215	0.773976	0.333333		BSU03300	Nitrite reductase [NAD(P)H] (EC 1.7.1.4)	nasD nasBC nirB BSU03300	0.30162	1.94127	-0.547309	-0.150151	0.84551	-0.33923	0.446707	1.5826	0.00751997	-0.0891581		YP_004888427.1	Bacteriocin immunity protein PlnL	plnL lp_0404	-0.772277	-1.32986	-1.45968		YP_004888427.1	Bacteriocin immunity protein PlnL	plnL lp_0404	-1.80935	-1.18887	-1.50897	-1.74654		b0335	Propionate--CoA ligase (EC 6.2.1.17) (Propionyl-CoA synthetase)	prpE yahU b0335 JW0326	0	-0.389975	0
BSU03310	Assimilatory nitrate reductase catalytic subunit (EC 1.7.-.-)	nasC narB nasBB BSU03310	0.511918	0.862896	-0.137104	0.196229	-0.193746	-0.665425	-0.439401	0.194988	0.194988	0		BSU03310	Assimilatory nitrate reductase catalytic subunit (EC 1.7.-.-)	nasC narB nasBB BSU03310	-0.013374	0.149659	-0.319084	-0.0500319	0.41394	2.86102	0.0689435	-0.129894	-0.0194769	0.0813492		YP_004888428.1	Bacteriocin peptide PlnK	plnK lp_0405	1	0.5	0.5		YP_004888428.1	Bacteriocin peptide PlnK	plnK lp_0405	-0.0087642	-0.0182151	-0.0884507	-0.0971282		b0336	Cytosine permease	codB b0336 JW0327	-0.036675	0.129992	-1.17231
BSU03320	Assimilatory nitrate reductase electron transfer subunit	nasB nasBA BSU03320	0.235328	0.667418	-0.540101	-1.40175	0.140113	-1.48158	0.742565	0.615999	0.138346	-0.138346		BSU03320	Assimilatory nitrate reductase electron transfer subunit	nasB nasBA BSU03320	0.0368727	0.21933	-1.54796	-0.692619	1.65296	4.48236	0.56853	-0.143283	-0.132515	0.0757075		YP_004888429.1	Bacteriocin peptide PlnJ	plnJ lp_0406	0	0	0		YP_004888429.1	Bacteriocin peptide PlnJ	plnJ lp_0406	NA	NA	NA	NA		b0337	Cytosine deaminase (CD) (CDA) (CDase) (EC 3.5.4.1) (Cytosine aminohydrolase) (Isoguanine deaminase) (EC 3.5.4.-)	codA b0337 JW0328	0.0188806	0.0188806	0.38325
BSU03330	Nitrate transporter	nasA BSU03330	0.0999249	0.833463	0.269993	-0.527446	-0.53502	-1.34995	-1.17065	-0.389975	-1	-0.666667		BSU03330	Nitrate transporter	nasA BSU03330	-0.30699	-0.0445555	-0.131165	-0.853056	-3.6349	2.33367	-0.481029	0.874934	0.0644279	0.440953		YP_004888430.1	Bacteriocin immunity protein PlnM	plnM lp_0409	0	0	0		YP_004888430.1	Bacteriocin immunity protein PlnM	plnM lp_0409	NA	NA	NA	NA		b0338	HTH-type transcriptional regulator CynR (Cyn operon transcriptional activator)	cynR b0338 JW5894	-0.111111	-0.111111	-0.0800746
BSU03340	GTP cyclohydrolase FolE2 (EC 3.5.4.16) (GTP cyclohydrolase 1B)	folE2 yciA BSU03340	-0.167183	0.00667614	-0.938949	-0.785805	-0.893114	-0.785805	1.66081	-0.389975	0.333333	0		BSU03340	GTP cyclohydrolase FolE2 (EC 3.5.4.16) (GTP cyclohydrolase 1B)	folE2 yciA BSU03340	0.0106812	-0.366374	2.51507	1.09433	0.228873	1.97456	1.46809	0.143244	0.00644502	-0.00267312		YP_004888431.1	Bacteriocin peptide PlnN	plnN lp_0410	0	0	0		YP_004888431.1	Bacteriocin peptide PlnN	plnN lp_0410	NA	NA	NA	NA		b0339	Carbonic anhydrase 1 (EC 4.2.1.1) (Carbonate dehydratase 1)	cynT b0339 JW0330	0.0649958	-0.129992	0.731663
BSU03350	Putative L,D-transpeptidase YciB (EC 2.-.-.-)	yciB BSU03350	-0.0377307	-0.0377307	-0.0377307	-0.232718	-0.0377307	-0.0377307	-0.0377307	0	-0.194988	0		BSU03350	Putative L,D-transpeptidase YciB (EC 2.-.-.-)	yciB BSU03350	-0.0217377	-0.0270139	-0.0240699	0.0583757	-0.0306237	0.362062	-0.0146445	-0.0125873	0.00818967	-0.00184323		YP_004888432.1	Plantaricin biosynthesis protein PlnO	plnO lp_0411	0	0	0		YP_004888432.1	Plantaricin biosynthesis protein PlnO	plnO lp_0411	NA	NA	NA	NA		b0340	Cyanate hydratase (Cyanase) (EC 4.2.1.104) (Cyanate hydrolase) (Cyanate lyase)	cynS cnt b0340 JW0331	-0.268428	0.146881	0.146881
BSU03359	Uncharacterized protein YczL	yczL BSU03359	0.106357	0.106357	-0.0886307	0.106357	0.106357	-0.0886307	0.106357	-0.194988	-0.333333	0		BSU03359	Uncharacterized protein YczL	yczL BSU03359	-0.0268315	-0.0342549	0.0571359	-0.0502906	-0.0433982	0.129462	-0.0176907	0.103682	0.0113894	-0.00260574		YP_004888433.1	Bacteriocin immunity protein PlnP,membrane-bound protease CAAX family	plnP lp_0412	0	0	0		YP_004888433.1	Bacteriocin immunity protein PlnP,membrane-bound protease CAAX family	plnP lp_0412	NA	NA	NA	NA		b0341	Cyanate transport protein CynX	cynX b0341 JW0332	-0.0753413	-0.0753413	-0.0753413
BSU03360	Zinc chaperone YciC (EC 3.6.5.-)	yciC BSU03360	0.315943	-0.247767	0.378047	0.0447139	0.573035	0.378047	0.378047	-0.0566417	1	0		BSU03360	Zinc chaperone YciC (EC 3.6.5.-)	yciC BSU03360	-0.115536	-0.510751	-0.264503	-1.23507	-0.252287	0.0327457	-0.181331	0.76508	0.0796237	-0.00338034		YP_004888435.1	Plantaricin biosynthesis protein PlnQ	plnQ lp_0413	0	0	0		YP_004888435.1	Plantaricin biosynthesis protein PlnQ	plnQ lp_0413	NA	NA	NA	NA		b0342	Galactoside O-acetyltransferase (GAT) (EC 2.3.1.18) (Acetyl-CoA:galactoside 6-O-acetyltransferase) (Thiogalactoside acetyltransferase) (Thiogalactoside transacetylase)	lacA b0342 JW0333	0.231594	0.327017	0.138003
BSU03370	Probable amino-acid ABC transporter permease protein YckA	yckA BSU03370	0.283569	-0.218325	-0.218325	-0.218325	-0.413313	-0.274967	-1.07998	-0.107309	-0.384001	0.194988		BSU03370	Probable amino-acid ABC transporter permease protein YckA	yckA BSU03370	0.233407	-3.52279	-1.22278	-4.57098	-0.931247	0.0785711	-0.388655	0.406568	0.068919	-0.0404411		YP_004888436.1	Bacteriocin plantaricin-A	plnA lp_0415	0	0	0		YP_004888436.1	Bacteriocin plantaricin-A	plnA lp_0415	NA	NA	NA	NA		b0343	Lactose permease (Lactose-proton symport)	lacY b0343 JW0334	-0.132806	-0.169139	-0.414794
BSU03380	Probable ABC transporter extracellular-binding protein YckB (ORF2)	yckB BSU03380	0.486605	1.16732	-1.04712	-0.593468	-1.41895	-0.0236586	0.0426985	-0.488619	-0.373891	-0.448499		BSU03380	Probable ABC transporter extracellular-binding protein YckB (ORF2)	yckB BSU03380	0.240302	-0.790624	-1.46047	-2.01992	-2.46503	-0.0507738	-1.9953	1.84751	0.413788	-3.94859		YP_004888437.1	Two-componet system histidine protein kinase PlnB sensor protein (EC 2.7.3.-)	plnB lp_0416	0	0	0		YP_004888437.1	Two-componet system histidine protein kinase PlnB sensor protein (EC 2.7.3.-)	plnB lp_0416	NA	NA	NA	NA		b0344	Beta-galactosidase (Beta-gal) (EC 3.2.1.23) (Lactase)	lacZ b0344 JW0335	-0.102954	-0.210992	0.486711
BSU03385	NA	NA	-0.360963	0.194619	-0.274701	-0.664676	-0.491779	0.0971252	-1.07971	0.773976	-0.429836	0.194988		BSU03385	NA	NA	-0.173405	-2.29234	2.16887	1.73994	1.52751	-0.0214044	-0.196134	1.46636	0.0525198	-0.0431225		YP_004888438.1	Two-component response regulator PlnC,activator	plnC lp_0417	0	0	0		YP_004888438.1	Two-component response regulator PlnC,activator	plnC lp_0417	NA	NA	NA	NA		b0345	Lactose operon repressor	lacI b0345 JW0336	-0.330242	0.00486617	0.199854
BSU03390	Uncharacterized protein YckC (ORF3)	yckC BSU03390	0.367185	-0.0814929	0.518452	0.158995	1.44889	-1.3048	0.172852	0.395289	-0.115974	-0.666667		BSU03390	Uncharacterized protein YckC (ORF3)	yckC BSU03390	-0.125795	-4.22972	3.03335	2.76946	1.72226	0.627417	-0.406995	2.70217	0.0861636	-0.168562		YP_004888439.1	Two-component response regulator PlnD,repressor	plnD lp_0418	-0.125822	-0.951683	-0.204568		YP_004888439.1	Two-component response regulator PlnD,repressor	plnD lp_0418	-0.224424	-0.155555	-1.12293	0.202169		b0346	DNA-binding transcriptional activator MhpR (mhp operon transcriptional activator)	mhpR b0346 JW0337	-0.201183	-0.0920987	0.769555
BSU03400	Uncharacterized protein YckD (ORF4)	yckD BSU03400	0.000235434	0.0447139	-0.345261	0.18306	0.18306	-0.0119277	0.108929	-0.968964	0	-0.333333		BSU03400	Uncharacterized protein YckD (ORF4)	yckD BSU03400	-0.11698	-0.46014	0.126821	-0.0193874	-0.00854852	0.73972	0.109437	0.194135	-0.0161717	-0.0277594		YP_004888440.1	Bacteriocin immunity protein PlnI,membrane-bound protease CAAX family	plnI lp_0419	-1.23924	-1.07154	-0.455543		YP_004888440.1	Bacteriocin immunity protein PlnI,membrane-bound protease CAAX family	plnI lp_0419	-0.0945425	-0.32561	-0.428978	-0.996741		b0347	3-(3-hydroxy-phenyl)propionate/3-hydroxycinnamic acid hydroxylase (3-HCI hydroxylase) (3-HPP hydroxylase) (EC 1.14.13.127)	mhpA b0347 JW0338	0.00944028	-0.685547	0.176107
BSU03410	Aryl-phospho-beta-D-glucosidase BglC (EC 3.2.1.86) (6-phospho-beta-glucosidase)	bglC yckE BSU03410	0.489147	0.800313	-1.32082	-0.24181	-1.02933	-1.80331	0.0583449	0.559357	1.65312	0.333333		BSU03410	Aryl-phospho-beta-D-glucosidase BglC (EC 3.2.1.86) (6-phospho-beta-glucosidase)	bglC yckE BSU03410	1.03305	1.52777	0.341783	-0.34603	-0.244018	0.407453	-0.337252	0.454891	0.0233564	-0.0676759		YP_004888441.1	Bacteriocin peptide PlnF	plnF lp_0421	-1.4931	-1.32073	-0.987394		YP_004888441.1	Bacteriocin peptide PlnF	plnF lp_0421	0.790186	0.191902	-0.397794	-0.246784		b0348	2,3-dihydroxyphenylpropionate/2,3-dihydroxicinnamic acid 1,2-dioxygenase (EC 1.13.11.16) (3-carboxyethylcatechol 2,3-dioxygenase)	mhpB b0348 JW0339	-0.11728	0.146881	0.146881
BSU03420	DNA-entry nuclease inhibitor (Competence protein J)	nin comJ BSU03420	0.6038	-0.113192	-0.113192	0.415129	0.0251538	-0.113192	0.220141	-0.194988	0	0		BSU03420	DNA-entry nuclease inhibitor (Competence protein J)	nin comJ BSU03420	0.347183	-0.268082	-0.174133	0.0833709	0.307659	-0.108429	0.0282024	0.123796	-0.0032372	-0.00164745		YP_004888442.1	Bacteriocin peptide PlnE	plnE lp_0422	0.204389	-0.417894	-0.535237		YP_004888442.1	Bacteriocin peptide PlnE	plnE lp_0422	-0.059327	-0.504519	-0.250109	-0.350482		b0349	2-hydroxy-6-oxononadienedioate/2-hydroxy-6-oxononatrienedioate hydrolase (EC 3.7.1.14) (2-hydroxy-6-ketonona-2,4-diene-1,9-dioic acid 5,6-hydrolase) (2-hydroxy-6-oxonona-2,4,7-triene-1,9-dioic acid 5,6-hydrolase) (2-hydroxy-6-oxonona-2,4-diene-1,9-dioic acid 5,6-hydrolase)	mhpC b0349 JW0340	0.0113412	0.398329	-0.129992
BSU03430	DNA-entry nuclease (EC 3.-.-.-) (Competence-specific nuclease)	nucA comI BSU03430	0.199718	0.293144	-0.513785	0.524825	-1.41853	-0.859176	0.432024	0.323618	1.48159	0.212477		BSU03430	DNA-entry nuclease (EC 3.-.-.-) (Competence-specific nuclease)	nucA comI BSU03430	-1.11729	-1.61192	-0.580604	-0.820828	-0.672977	0.375387	0.741625	-0.163584	-0.27075	-0.451248		YP_004888443.1	Bacteriocin ABC-transporter, ATP-binding and permease protein PlnG	plnG lp_0423	-0.694936	0.388465	0.565804		YP_004888443.1	Bacteriocin ABC-transporter, ATP-binding and permease protein PlnG	plnG lp_0423	-0.184445	0.37288	-0.646249	-0.506554		b0350	2-keto-4-pentenoate hydratase (EC 4.2.1.80) (2-hydroxypentadienoic acid hydratase)	mhpD b0350 JW0341	0.410651	0.211877	0.211877
BSU03440	Methyl-accepting chemotaxis protein TlpC	tlpC BSU03440	0.0962363	0.732341	-0.729195	-0.910635	-0.469992	-0.698158	0.396495	-1.43307	-0.274001	-0.918296		BSU03440	Methyl-accepting chemotaxis protein TlpC	tlpC BSU03440	1.93342	1.71258	-0.42021	-0.815933	-0.0785442	1.16338	0.134905	0.152764	0.035858	0.0572795		YP_004888444.1	Bacteriocin ABC transporter, accessory factor PlnH	plnH lp_0424	-0.923557	-0.743752	-0.399331		YP_004888444.1	Bacteriocin ABC transporter, accessory factor PlnH	plnH lp_0424	-0.219526	0.0427719	-1.0804	-0.372028		b0351	Acetaldehyde dehydrogenase (EC 1.2.1.10) (Acetaldehyde dehydrogenase [acetylating])	mhpF mhpE b0351 JW0342	-0.128996	0.924659	-0.603662
BSU03450	3-hexulose-6-phosphate isomerase (EC 5.3.1.27) (6-phospho-3-hexuloisomerase) (PHI)	hxlB yckF BSU03450	-0.0804232	-0.0913815	0.302059	0.278596	0.547714	-0.559595	0.157739	-0.138346	-0.333333	-0.138346		BSU03450	3-hexulose-6-phosphate isomerase (EC 5.3.1.27) (6-phospho-3-hexuloisomerase) (PHI)	hxlB yckF BSU03450	-0.329585	0.929708	1.81823	0.723222	0.025498	0.508503	0.542407	-0.191987	-0.0120239	-0.0385293		YP_004888447.1	Hypothetical membrane protein PlnU,membrane-bound protease CAAX family	plnU lp_0426	-0.191134	-0.419533	0.328803		YP_004888447.1	Hypothetical membrane protein PlnU,membrane-bound protease CAAX family	plnU lp_0426	-0.577561	0.104402	0.15386	2.57804		b0352	4-hydroxy-2-oxovalerate aldolase (HOA) (EC 4.1.3.39) (4-hydroxy-2-keto-pentanoic acid aldolase) (4-hydroxy-2-oxopentanoate aldolase)	mhpE b0352 JW0343	-0.16161	-0.132933	-0.466266
BSU03460	3-hexulose-6-phosphate synthase (HPS) (EC 4.1.2.43) (D-arabino-3-hexulose-6-phosphate formaldehyde lyase) (HUMPS)	hxlA yckG BSU03460	0.633316	1.2068	-0.306286	-0.0362766	-0.705085	-0.843431	0.61982	-0.709761	1.16181	-0.666667		BSU03460	3-hexulose-6-phosphate synthase (HPS) (EC 4.1.2.43) (D-arabino-3-hexulose-6-phosphate formaldehyde lyase) (HUMPS)	hxlA yckG BSU03460	1.83884	3.66581	0.355624	-1.08685	-0.790499	0.0233094	-0.0364473	1.28065	0.0528867	-0.145753		YP_004888448.1	Hypothetical membrane protein plnV,membrane-bound protease CAAX family	plnV lp_0428	-1.24583	-0.560445	0.12734		YP_004888448.1	Hypothetical membrane protein plnV,membrane-bound protease CAAX family	plnV lp_0428	0.0567685	0.132617	-0.394665	-0.601265		b0353	3-(3-hydroxy-phenyl)propionate transporter (3HPP transporter) (3-(3-hydroxy-phenyl)propionate:H(+) symporter) (3HPP:H(+) symporter)	mhpT yaiK b0353 JW5046	-0.0913512	0.300049	0.243407
BSU03470	HTH-type transcriptional activator HxlR	hxlR BSU03470	0.506372	-0.261109	-1.13621	0.286943	0.448752	-0.746235	0.146455	0.333333	0.892691	0.333333		BSU03470	HTH-type transcriptional activator HxlR	hxlR BSU03470	-0.337504	0.445053	0.576536	0.854096	0.931944	-0.976493	-0.0235524	-0.255019	0.0256199	-0.0446171		YP_004888449.1	Hypothetical membrane protein PlnW,membrane-bound protease CAAX family	plnW lp_0429	-0.977098	-0.606575	-0.344799		YP_004888449.1	Hypothetical membrane protein PlnW,membrane-bound protease CAAX family	plnW lp_0429	0.283715	-0.0377068	-0.258299	-0.641915		b0354	Uncharacterized protein YaiL	yaiL b0354 JW0345	-0.116147	-0.0808496	-0.355211
BSU03480	Surfactin synthase subunit 1	srfAA srfA srfA1 BSU03480	-0.17107	0.205446	-1.21449	-0.883429	-0.574731	-1.4466	-0.389358	-2.00623	-0.677982	-1.43408		BSU03480	Surfactin synthase subunit 1	srfAA srfA srfA1 BSU03480	0.366699	0.0407624	0.904098	1.15555	0.452786	-0.52261	0.166151	-2.32525	0.272762	-2.6834		YP_004888450.1	NA	NA	-0.48109	-0.475858	-0.280795		YP_004888450.1	NA	NA	-0.406816	-0.0571042	0.348873	3.30793		b0355	S-formylglutathione hydrolase FrmB (FGH) (EC 3.1.2.12)	frmB yaiM b0355 JW0346	0.111352	0.392289	-0.33102
BSU03490	Surfactin synthase subunit 2	srfAB comL srfA2 BSU03490	0.148066	0.10154	-0.567755	-0.763985	-0.626082	-1.09265	-0.331987	-1.73715	-0.938175	-1.26489		BSU03490	Surfactin synthase subunit 2	srfAB comL srfA2 BSU03490	0.248254	0.504427	0.853586	0.981793	0.543635	-0.21333	0.592081	-1.66359	0.0333355	-2.38521		YP_004888451.1	Toxin-antitoxin system, antitoxin, HigA family	axe lp_0431	-0.184548	-0.909979	-0.540032		YP_004888451.1	Toxin-antitoxin system, antitoxin, HigA family	axe lp_0431	-0.00274938	-1.81463	-0.0969137	3.09877		b0356	S-(hydroxymethyl)glutathione dehydrogenase (EC 1.1.1.284) (Alcohol dehydrogenase class-3) (EC 1.1.1.1) (Alcohol dehydrogenase class-III) (Glutathione-dependent formaldehyde dehydrogenase) (FALDH) (FDH) (GSH-FDH) (EC 1.1.1.-)	frmA adhC b0356 JW0347	-0.36965	0.13972	-0.151769
BSU03500	Competence protein S	comS BSU03500	0.633026	1.31848	0.26029	0.677469	0.409443	0.26029	0.277015	0.861654	0.549877	0.861654		BSU03500	Competence protein S	comS BSU03500	0.180068	0.448815	-1.97815	-0.576592	-0.513541	-0.156737	0.286734	-1.68981	0.0242696	-0.169413		YP_004888452.1	DNA helicase (EC 3.6.4.12)	lp_0432	-0.709308	-0.873822	0.0620325		YP_004888452.1	DNA helicase (EC 3.6.4.12)	lp_0432	-0.217778	-0.872395	-2.29292	-1.3529		b0357	Transcriptional repressor FrmR	frmR yaiN b0357 JW0348	-0.0354097	0.192397	0.135755
BSU03510	Surfactin synthase subunit 3	srfAC srfA3 BSU03510	0.247668	0.439077	-0.975295	-0.427183	-0.288027	-0.442854	-0.0841209	-0.993799	-0.902827	-0.534295		BSU03510	Surfactin synthase subunit 3	srfAC srfA3 BSU03510	0.353638	0.498446	0.547574	0.777477	0.295744	-0.964321	0.383214	-0.459897	0.0225056	-1.27867		YP_004888453.1	Carbon-nitrogen hydrolase family protein	lp_0433	-1.65957	-0.646344	-0.476961		YP_004888453.1	Carbon-nitrogen hydrolase family protein	lp_0433	-0.0170776	-0.0110533	-1.03391	0.764373		b0358	Outer membrane protein YaiO	yaiO b0358 JW0349	-0.203432	-0.649777	0.211877
BSU03520	Surfactin synthase thioesterase subunit (EC 3.1.2.-) (Cold shock protein CSI16)	srfAD srfA4 BSU03520	0.0835749	0.922551	-1.52118	-0.727923	-0.323579	-1.42136	-0.293289	-1.80392	-0.535743	-1.63192		BSU03520	Surfactin synthase thioesterase subunit (EC 3.1.2.-) (Cold shock protein CSI16)	srfAD srfA4 BSU03520	-0.26057	-0.966975	1.25015	1.50869	0.578194	-1.44995	0.760906	-0.687173	-0.0789751	-1.64417		YP_004888454.1	Tryptophan--tRNA ligase (EC 6.1.1.2)	trpS lp_0434	-0.786986	-1.028	-0.915839		YP_004888454.1	Tryptophan--tRNA ligase (EC 6.1.1.2)	trpS lp_0434	0.727643	-0.398095	-1.30776	-1.41859		b0360	Transposase InsC for insertion element IS2A	insC1 b0360 JW0351	-0.623218	0.292761	-1.20635
BSU03530	Uncharacterized MFS-type transporter YcxA (ORF5)	ycxA BSU03530	-0.000449892	0.766344	-1.28422	0.209442	0.0543093	0.23849	0.464514	0.194988	0.194988	0.251629		BSU03530	Uncharacterized MFS-type transporter YcxA (ORF5)	ycxA BSU03530	0.0471302	0.212198	3.34588	2.64455	1.66044	0.0632515	0.156693	0.120947	-0.0768308	-0.138602		YP_004888455.1	Transcription regulator, GntR family	lp_0435	-0.509553	0.37142	-0.424645		YP_004888455.1	Transcription regulator, GntR family	lp_0435	-0.258982	2.03975	3.91998	0.471111		b0361	Transposase InsD for insertion element IS2A	insD1 b0361 JW0352	-0.332838	0.338924	0.0547767
BSU03540	Uncharacterized protein YcxB (ORF6)	ycxB BSU03540	1.13894	-1.08613	-0.988641	-0.183628	-1.39611	-0.46032	-0.957604	0	-0.389975	0		BSU03540	Uncharacterized protein YcxB (ORF6)	ycxB BSU03540	0.390838	-0.877353	-0.150311	-0.633471	0.208117	0.0689251	-0.147037	-0.0135243	0.0122779	-0.001623		YP_004888456.1	Permease IIC component	pts7C lp_0436	-0.788078	-1.21811	-0.70291		YP_004888456.1	Permease IIC component	pts7C lp_0436	-0.504707	1.18956	4.8286	-0.109363		b0363	Uncharacterized glycosyltransferase YaiP (EC 2.4.-.-)	yaiP b0363 JW0355	-0.00556315	0.515984	0.515984
BSU03550	Uncharacterized transporter YcxC	ycxC BSU03550	1.16721	0.0310545	0.351857	-0.0887861	-0.566439	0.156869	-0.176464	-0.107309	-0.63563	-0.194988		BSU03550	Uncharacterized transporter YcxC	ycxC BSU03550	0.458782	-0.563024	0.303845	-0.209852	-0.452455	0.489937	-0.861524	0.317556	0.0245174	0.13904		YP_004888457.1	DUF3284 domain-containing protein	lp_0438	-0.368483	0.252222	-0.269818		YP_004888457.1	DUF3284 domain-containing protein	lp_0438	-0.0135612	0.484553	5.7631	0.639832		b4731	Protein YkiC	ykiC b4731	0	0	0
BSU03560	Uncharacterized HTH-type transcriptional regulator YcxD (ORF8)	ycxD BSU03560	0.170025	0.435255	-1.08709	-0.669912	-0.508103	-0.753759	0.0992306	0.666667	1.37643	0.194988		BSU03560	Uncharacterized HTH-type transcriptional regulator YcxD (ORF8)	ycxD BSU03560	0.586917	0.221829	0.69621	-0.0148829	-0.487055	0.7577	0.0703284	0.383171	0.0382298	-0.0485123		YP_004888458.1	Permease IIC component	pts8C lp_0439	0.263199	0.374079	0.17988		YP_004888458.1	Permease IIC component	pts8C lp_0439	-0.216946	0.256774	4.84997	1.519		b0364	Uncharacterized deacetylase YaiS (EC 3.-.-.-)	yaiS b0364 JW0356	0.0649958	-0.324979	0.0649958
BSU03569	NA	NA	0.166015	0	-0.194988	0.471679	0	0.333333	-0.194988	0	-0.194988	0		BSU03569	NA	NA	0.0280398	-0.184246	0.188502	0.267137	-0.150784	0.461099	-0.00478774	-0.012865	0.00901252	-0.00110132		YP_004888459.1	6-phospho-beta-glucosidase (EC 3.2.1.86)	pbg1 lp_0440	-0.859025	-0.397931	-1.07271		YP_004888459.1	6-phospho-beta-glucosidase (EC 3.2.1.86)	pbg1 lp_0440	-0.198243	0.16383	2.40507	0.0383261		b0365	Taurine-binding periplasmic protein (Sulfate starvation-induced protein 1) (SSI1)	tauA ssiA yaiR b0365 JW0357	-0.0891048	-0.397104	0.131217
BSU03570	4'-phosphopantetheinyl transferase Sfp (EC 2.7.8.7) (Surfactin synthase-activating enzyme)	sfp lpa-8 BSU03570	0.653263	-0.106234	-0.392742	0.00480667	0.431902	-0.813753	0.427069	0.355705	-0.446617	-1.05664		BSU03570	4'-phosphopantetheinyl transferase Sfp (EC 2.7.8.7) (Surfactin synthase-activating enzyme)	sfp lpa-8 BSU03570	0.0937499	-2.52112	-0.667032	0.133403	0.440293	-0.56732	-0.472535	0.555828	-0.211088	0.0733329		YP_004888460.1	Bifunctional protein: transcription regulator sugar kinase, ROK family (EC 2.7.1.-)	lp_0441	-1.01976	-0.839432	-0.80243		YP_004888460.1	Bifunctional protein: transcription regulator sugar kinase, ROK family (EC 2.7.1.-)	lp_0441	0.10129	0.394159	1.02536	-0.31189		b0366	Taurine import ATP-binding protein TauB (EC 7.6.2.7)	tauB ssiB yaiQ b0366 JW0358	0.088907	-0.246439	-0.051451
BSU03580	Uncharacterized membrane protein YczE	yczE BSU03580	0.564356	0.685321	-0.0788397	0.34108	0.254494	-0.0788397	0.587827	-1.13291	-0.547952	-0.333333		BSU03580	Uncharacterized membrane protein YczE	yczE BSU03580	0.339032	-2.02388	-0.958969	-0.87085	-0.626985	-0.207271	-2.25891	0.88852	-0.268469	-0.726803		YP_004888461.1	Transcription regulator, RpiR family	lp_0442	-1.49116	-0.976755	-0.176778		YP_004888461.1	Transcription regulator, RpiR family	lp_0442	0.336575	0.304581	-0.752586	0.319705		b0367	Taurine transport system permease protein TauC	tauC ssiC yaiJ b0367 JW0359	-0.183832	-0.43207	0.0962508
BSU03590	L-cystine import ATP-binding protein TcyC (EC 7.4.2.-)	tcyC yckI BSU03590	-0.0867235	-1.04317	-0.719232	-0.817915	-0.129436	-0.955172	-0.325447	-1.85469	-0.773976	-1.76426		BSU03590	L-cystine import ATP-binding protein TcyC (EC 7.4.2.-)	tcyC yckI BSU03590	-0.809967	-3.67504	-1.80302	-1.6482	-1.25489	-0.313913	0.0717032	0.669567	-0.16648	0.616887		YP_004888462.1	tRNA-dihydrouridine synthase (EC 1.3.1.-)	dus1 lp_0443	-0.215557	-1.04768	-0.338075		YP_004888462.1	tRNA-dihydrouridine synthase (EC 1.3.1.-)	dus1 lp_0443	0.0482927	-0.118931	-2.06864	-1.23455		b0368	Alpha-ketoglutarate-dependent taurine dioxygenase (EC 1.14.11.17) (2-aminoethanesulfonate dioxygenase) (Sulfate starvation-induced protein 3) (SSI3)	tauD ssiD yaiG b0368 JW0360	-0.127657	0.455002	-0.0733186
BSU03600	L-cystine transport system permease protein TcyB	tcyB yckJ BSU03600	-0.480582	-0.4779	-0.864888	-1.89049	-2.16719	-1.41284	-0.609257	-1.93739	-1.85457	-0.894833		BSU03600	L-cystine transport system permease protein TcyB	tcyB yckJ BSU03600	-1.47926	-3.60975	-1.36581	-3.39892	-2.97463	-0.769982	-0.251665	1.99243	0.085811	0.516322		YP_004888463.1	Replication protein	lp_0444	0	0	0		YP_004888463.1	Replication protein	lp_0444	NA	NA	NA	NA		b0369	Delta-aminolevulinic acid dehydratase (ALAD) (ALADH) (EC 4.2.1.24) (Porphobilinogen synthase)	hemB ncf b0369 JW0361	-0.167925	-0.349624	0.266375
BSU03610	L-cystine-binding protein TcyA	tcyA yckK BSU03610	0.0111073	0.0122562	-0.514141	-0.10656	-0.242332	0.210132	-0.166968	-1.55988	-0.29908	-0.944458		BSU03610	L-cystine-binding protein TcyA	tcyA yckK BSU03610	-0.51857	-0.964496	-3.7756	-3.69952	-2.89022	0.719366	-0.538328	1.89783	0.266917	-0.262757		YP_004888464.1	Nucleotidyl transferase AbiEii/AbiGii toxin family protein	lp_0445	0	0	0		YP_004888464.1	Nucleotidyl transferase AbiEii/AbiGii toxin family protein	lp_0445	NA	NA	NA	NA		b0372	Transposase InsF for insertion sequence IS3B	insF2 b0372 JW0363	0.416449	0.00654374	0.00654374
BSU03620	HTH-type transcriptional regulator BsdA (Bsd operon regulatory protein)	bsdA yclA BSU03620	0.422254	-1.41001	-0.97918	-0.97918	-1.5075	-1.11753	-0.363181	-0.282666	0.574155	-0.138346		BSU03620	HTH-type transcriptional regulator BsdA (Bsd operon regulatory protein)	bsdA yclA BSU03620	0.0281043	-2.65447	-0.761176	-1.15072	-0.868532	-1.1416	0.0877256	0.785824	0.0855249	0.210484		YP_004888465.1	Exopolyphosphatase (EC 3.6.1.11)	ppx1 lp_0446	-0.545102	-0.845969	-0.510558		YP_004888465.1	Exopolyphosphatase (EC 3.6.1.11)	ppx1 lp_0446	-0.142988	-0.786924	-0.23574	-0.397739		b0373	Transposase InsE for insertion sequence IS3B	insE2 b0373 JW5050	0	0	0
BSU03630	Probable UbiX-like flavin prenyltransferase (EC 2.5.1.129) (Phenolic acid decarboxylase subunit B) (PAD)	bsdB ubiX yclB BSU03630	0.353423	-0.964273	0.175244	0.175244	-0.296435	0.0368986	0.0787422	0	0.666667	0.333333		BSU03630	Probable UbiX-like flavin prenyltransferase (EC 2.5.1.129) (Phenolic acid decarboxylase subunit B) (PAD)	bsdB ubiX yclB BSU03630	-0.0200509	0.233019	0.386803	0.744674	0.230425	0.128126	0.609751	-0.0204832	0.0109065	0.0638021		YP_004888466.1	3-hydroxy-3-methylglutaryl coenzyme A reductase (HMG-CoA reductase) (EC 1.1.1.88)	mvaA lp_0447	-0.723604	-0.692366	-0.347281		YP_004888466.1	3-hydroxy-3-methylglutaryl coenzyme A reductase (HMG-CoA reductase) (EC 1.1.1.88)	mvaA lp_0447	-0.504828	-0.147208	-0.651255	-0.145398		b0375	Inhibitor of hydrogen peroxide resistance	iprA yaiV b0375 JW0366	-0.0461153	-0.0461153	-0.241103
BSU03640	Phenolic acid decarboxylase (PAD) (4-hydroxybenzoate decarboxylase) (4-hydroxybenzoate DC) (EC 4.1.1.61) (Phenolic acid decarboxylase subunit C) (Vanillate decarboxylase) (Vanillate DC) (EC 4.1.1.-)	bsdC ubiD yclC BSU03640	0.913137	0.910577	-0.317263	0.154416	-0.373905	0.38044	0.349403	-1.21462	-0.440643	-0.384001		BSU03640	Phenolic acid decarboxylase (PAD) (4-hydroxybenzoate decarboxylase) (4-hydroxybenzoate DC) (EC 4.1.1.61) (Phenolic acid decarboxylase subunit C) (Vanillate decarboxylase) (Vanillate DC) (EC 4.1.1.-)	bsdC ubiD yclC BSU03640	-0.530134	0.626171	-1.76873	-0.771438	0.218042	1.88228	-0.385858	-0.0867293	-0.0590726	0.0458767		YP_004888467.1	IpaB/EvcA family protein	lp_0448	-0.946701	-0.665706	-0.0406278		YP_004888467.1	IpaB/EvcA family protein	lp_0448	-0.179385	-0.10113	-0.611968	0.653156		b0376	D-alanyl-D-alanine-carboxypeptidase/endopeptidase AmpH (EC 3.4.-.-) (DD-alanine-endopeptidase) (DD-carboxypeptidase) (Penicillin-binding protein AmpH)	ampH yaiH b0376 JW5052	0.214631	0.0790835	-0.361559
BSU03651	Protein BsdD (Phenolic acid decarboxylase subunit D) (PAD)	bsdD BSU03651 BSU03650	0.113454	-0.079027	-0.1482	0.241775	-0.286546	-0.286546	-0.481533	0	0	0		BSU03651	Protein BsdD (Phenolic acid decarboxylase subunit D) (PAD)	bsdD BSU03651 BSU03650	-0.0116062	0.0612331	0.159454	0.0545115	-0.0826772	-0.0574547	-0.0194707	NA	NA	NA		YP_004888468.1	NAD-dependent protein deacetylase (EC 2.3.1.286) (Regulatory protein SIR2 homolog)	cobB lp_0449	-0.371569	-0.334877	0.0416456		YP_004888468.1	NAD-dependent protein deacetylase (EC 2.3.1.286) (Regulatory protein SIR2 homolog)	cobB lp_0449	-0.398892	-0.169605	0.184183	1.26941		b0377	Peptide antibiotic transporter SbmA	sbmA b0377 JW0368	-0.0263678	0.107424	-0.86154
BSU03652	Uncharacterized protein YclD	yclD BSU03652 BSU03650	-0.253534	-0.219549	-0.219549	-0.219549	-0.219549	-0.414536	-0.609524	0	0	0		BSU03652	Uncharacterized protein YclD	yclD BSU03652 BSU03650	0.0296782	-0.0801099	-0.0615993	0.226549	-0.0767082	0.29934	0.0602194	NA	NA	NA		YP_004888469.1	DUF72 domain-containing protein	lp_0450	-0.531039	-0.680708	-0.187061		YP_004888469.1	DUF72 domain-containing protein	lp_0450	-0.277248	0.418212	0.10748	1.1428		b0378	Uncharacterized protein YaiW	yaiW b0378 JW0369	0.148597	-0.337659	-0.337659
BSU03660	AB hydrolase superfamily protein YclE (EC 3.-.-.-)	yclE BSU03660	0.921879	-1.38546	-0.760488	-0.371405	-0.392287	-2.03932	-0.372655	0.666667	-0.194988	-0.333333		BSU03660	AB hydrolase superfamily protein YclE (EC 3.-.-.-)	yclE BSU03660	0.124247	-0.709857	0.871092	1.35721	1.43149	1.21631	-0.474335	0.928415	0.0755502	0.0866895		YP_004888470.1	Phosphohydrolase, MutT/nudix family	lp_0452	-0.48902	-0.550105	0.154939		YP_004888470.1	Phosphohydrolase, MutT/nudix family	lp_0452	0.892694	0.156795	-0.0627378	0.453206		b0379	Inner membrane protein YaiY	yaiY b0379 JW0370	-0.0653712	0.111111	0.111111
BSU03670	Uncharacterized transporter YclF	yclF BSU03670	-0.197654	0.0834756	-1.11064	-0.556191	-0.347123	-0.9082	-0.306453	-1.92508	-1.06414	-0.242522		BSU03670	Uncharacterized transporter YclF	yclF BSU03670	-0.807373	-0.121862	-1.16855	-2.13812	-0.396499	-1.59384	-1.70466	2.84588	0.983284	0.173282		YP_004888471.1	Methionine--tRNA ligase (EC 6.1.1.10) (Methionyl-tRNA synthetase) (MetRS)	metG metS lp_0454	-0.470166	-0.668447	-0.285695		YP_004888471.1	Methionine--tRNA ligase (EC 6.1.1.10) (Methionyl-tRNA synthetase) (MetRS)	metG metS lp_0454	0.452907	0.0752683	-0.973202	-0.825074		b0380	Uncharacterized protein YaiZ	yaiZ b0380 JW5053	0.3655	-0.00333249	-0.19832
BSU03680	Uncharacterized protein YclG	yclG BSU03680	-0.308598	-0.380436	-0.116276	-0.258613	-0.349756	-0.847158	0.378866	-0.194988	-0.407464	0		BSU03680	Uncharacterized protein YclG	yclG BSU03680	-0.119159	-0.871801	1.32854	1.14972	2.22727	3.82794	-0.25328	1.86243	0.147499	-0.0035015		YP_004888472.1	Bcr/CflA family efflux transporter	lp_0455	0.26028	0.182877	-0.519061		YP_004888472.1	Bcr/CflA family efflux transporter	lp_0455	-0.121833	0.857574	-0.578622	-0.296803		b0381	D-alanine--D-alanine ligase A (EC 6.3.2.4) (D-Ala-D-Ala ligase A) (D-alanylalanine synthetase A)	ddlA b0381 JW0372	0.0253297	0.443894	-0.985942
BSU03690	Uncharacterized protein YczF	yczF BSU03690	0.0531784	0.0531784	0.0531784	1.05318	0.0531784	0.0531784	0.0531784	0	0	0.333333		BSU03690	Uncharacterized protein YczF	yczF BSU03690	-0.0236297	-0.0302293	-0.0324005	0.0614494	-0.0395167	-0.0308813	-0.01611	-0.0140937	-0.00336857	0.0678853		YP_004888473.1	DNase, TatD family (EC 3.1.-.-)	lp_0456	-1.16816	-0.515039	-0.17114		YP_004888473.1	DNase, TatD family (EC 3.1.-.-)	lp_0456	-0.101045	-0.350128	-0.785003	-1.28065		b0382	Anti-adapter protein IraP	iraP yaiB b0382 JW0373	0.208961	0.155378	-0.874269
BSU03700	Spore germination protein KA	gerKA BSU03700	0.786161	0.244657	-0.0478244	-0.632787	0.423855	0.211378	-0.0478244	0.333333	0.226024	-0.194988		BSU03700	Spore germination protein KA	gerKA BSU03700	-0.517183	-0.522104	-1.06656	-0.934199	-0.256238	2.60255	-0.29642	0.225456	-0.0072561	0.0333336		YP_004888474.1	Ribonuclease M5 (EC 3.1.26.8) (RNase M5) (Ribosomal RNA terminal maturase M5)	rnmV lp_0457	-0.780554	-1.48769	-1.37704		YP_004888474.1	Ribonuclease M5 (EC 3.1.26.8) (RNase M5) (Ribosomal RNA terminal maturase M5)	rnmV lp_0457	-0.969192	-0.30135	-2.06041	-2.53806		b0383	Alkaline phosphatase (APase) (EC 3.1.3.1)	phoA b0383 JW0374	1.04773	0.25525	0.029226
BSU03710	Spore germination protein KC	gerKC BSU03710	-0.00790072	-0.60947	-0.596939	-0.67107	-0.986914	0.0697279	-0.458593	-0.615999	-0.992427	-0.528321		BSU03710	Spore germination protein KC	gerKC BSU03710	-0.28214	-0.562113	0.398836	-0.653029	-0.502112	1.47342	-0.330085	2.04693	0.08444	0.132363		YP_004888475.1	Ribosomal RNA small subunit methyltransferase A (EC 2.1.1.182) (16S rRNA (adenine(1518)-N(6)/adenine(1519)-N(6))-dimethyltransferase) (16S rRNA dimethyladenosine transferase) (16S rRNA dimethylase) (S-adenosylmethionine-6-N', N'-adenosyl(rRNA) dimethyltransferase)	rsmA ksgA lp_0458	-0.696693	-1.36886	-1.02861		YP_004888475.1	Ribosomal RNA small subunit methyltransferase A (EC 2.1.1.182) (16S rRNA (adenine(1518)-N(6)/adenine(1519)-N(6))-dimethyltransferase) (16S rRNA dimethyladenosine transferase) (16S rRNA dimethylase) (S-adenosylmethionine-6-N', N'-adenosyl(rRNA) dimethyltransferase)	rsmA ksgA lp_0458	-0.5011	0.234093	-1.69608	-1.79473		b0384	Phosphate starvation-inducible protein PsiF	psiF b0384 JW5054	0.167647	-0.251448	-0.251448
BSU03720	Spore germination protein KB	gerKB BSU03720	0.482046	0.454545	-0.652764	-0.514418	-0.878788	-1.48124	-0.545455	-0.333333	0.333333	0.333333		BSU03720	Spore germination protein KB	gerKB BSU03720	0.471054	-0.319353	1.09876	0.0277148	-0.162068	2.35491	-1.5902	0.131382	0.0157551	0.0625571		YP_004888476.1	Veg protein	lp_0459	-0.458859	-0.174506	0.142446		YP_004888476.1	Veg protein	lp_0459	-0.0166578	1.2967	-0.383219	2.33037		b0385	Probable diguanylate cyclase DgcC (DGC) (EC 2.7.7.65)	dgcC adrA yaiC b0385 JW0376	0.193653	-0.262508	-0.985816
BSU03730	Uncharacterized ABC transporter ATP-binding protein YclH	yclH BSU03730	0.752202	0.84676	-0.35393	0.979403	-0.825609	-0.492276	-0.215584	-0.723308	-0.194988	0		BSU03730	Uncharacterized ABC transporter ATP-binding protein YclH	yclH BSU03730	0.216569	0.67461	0.177691	0.485355	0.152384	-0.311648	-0.063485	0.187276	0.00758377	-0.0028182		YP_004888477.1	4-diphosphocytidyl-2-C-methyl-D-erythritol kinase (CMK) (EC 2.7.1.148) (4-(cytidine-5'-diphospho)-2-C-methyl-D-erythritol kinase)	ispE lp_0460	-0.347248	-0.0657406	-0.130257		YP_004888477.1	4-diphosphocytidyl-2-C-methyl-D-erythritol kinase (CMK) (EC 2.7.1.148) (4-(cytidine-5'-diphospho)-2-C-methyl-D-erythritol kinase)	ispE lp_0460	0.79541	0.203686	1.36158	2.31809		b0386	Pyrroline-5-carboxylate reductase (P5C reductase) (P5CR) (EC 1.5.1.2) (PCA reductase)	proC b0386 JW0377	-0.336384	0.155991	0.0993493
BSU03740	Uncharacterized ABC transporter permease YclI	yclI BSU03740	0.373567	-0.3464	-0.553919	-0.692265	-0.415573	-1.29686	-0.0822399	-1.26912	-5.55112e-17	-0.528321		BSU03740	Uncharacterized ABC transporter permease YclI	yclI BSU03740	0.0375832	-1.55017	-0.35659	-0.8314	-0.789414	1.30738	-0.617458	0.488483	-0.0578313	-0.0657591		YP_004888478.1	Cell surface hydrolase, membrane-bound	lp_0461	0.225926	-0.0395766	0.711276		YP_004888478.1	Cell surface hydrolase, membrane-bound	lp_0461	0.111278	0.176788	-0.0595463	2.90026		b0387	UPF0178 protein YaiI	yaiI b0387 JW0378	0.441161	0.213287	0.217312
BSU03750	Uncharacterized transcriptional regulatory protein YclJ	yclJ BSU03750	0.650972	0.171156	-1.58817	-1.70144	-1.07518	0.0937171	-0.265886	-0.559885	0.501065	-0.119965		BSU03750	Uncharacterized transcriptional regulatory protein YclJ	yclJ BSU03750	-0.385979	-1.23659	0.972188	0.259711	-0.625336	-1.02641	-0.167242	1.48291	-0.0553259	-0.122892		YP_004888479.1	Zinc/iron ABC transporter, ATP-binding protein	znuC lp_0463	-1.0069	-0.981791	-0.115247		YP_004888479.1	Zinc/iron ABC transporter, ATP-binding protein	znuC lp_0463	0.328715	0.0549897	-0.290135	-0.842135		b0388	Shikimate kinase 2 (SK 2) (EC 2.7.1.71) (Shikimate kinase II) (SKII)	aroL b0388 JW0379	0.362077	-0.106859	0.0272642
BSU03760	Sensor histidine kinase YclK (EC 2.7.13.3)	yclK BSU03760	0.228618	0.898913	-1.201	-0.538311	-1.01988	-1.11341	-0.145598	-0.739594	0.899357	-0.389975		BSU03760	Sensor histidine kinase YclK (EC 2.7.13.3)	yclK BSU03760	-0.134626	0.622013	1.49469	1.60324	0.875462	0.446397	1.09146	0.553103	0.267429	-0.0455471		YP_004888480.1	Zinc/iron ABC transporter, permease protein	znuB lp_0464	-0.576266	-1.0081	-0.475194		YP_004888480.1	Zinc/iron ABC transporter, permease protein	znuB lp_0464	0.14357	0.160526	-0.137589	-0.391303		b0389	Uncharacterized protein YaiA	yaiA b0389 JW0380	0.685399	0.414465	0.552811
BSU03770	Response regulator aspartate phosphatase C (EC 3.1.-.-)	rapC yclL BSU03770	0.41919	0.493086	-0.719016	-0.547308	-0.0173496	-0.0652805	0.0530577	-0.969161	-0.345476	-0.610025		BSU03770	Response regulator aspartate phosphatase C (EC 3.1.-.-)	rapC yclL BSU03770	0.722507	1.66673	4.09676	3.40347	2.42491	1.17455	0.223584	-0.153277	0.448667	-1.70789		YP_004888481.1	Pur operon repressor	purR lp_0466	-0.715766	-0.877752	-0.432071		YP_004888481.1	Pur operon repressor	purR lp_0466	0.921526	-0.341296	-1.76347	-1.71638		b0390	Protein AroM	aroM b0390 JW0381	0.0732121	-0.435376	-0.347698
BSU03780	Phosphatase RapC inhibitor (Phosphatase regulator C)	phrC hprC BSU03780	-0.254105	-0.565209	0.727273	-0.0467033	-0.134381	-0.272727	-0.272727	0.333333	0	0		BSU03780	Phosphatase RapC inhibitor (Phosphatase regulator C)	phrC hprC BSU03780	0.0906249	-0.10781	2.27738	0.917253	0.189643	-0.149812	-0.173239	0.115169	-0.00314659	-0.00160111		YP_004888482.1	Bifunctional protein GlmU [Includes: UDP-N-acetylglucosamine pyrophosphorylase (EC 2.7.7.23) (N-acetylglucosamine-1-phosphate uridyltransferase); Glucosamine-1-phosphate N-acetyltransferase (EC 2.3.1.157)]	glmU lp_0467	-0.924085	-0.783846	-0.016647		YP_004888482.1	Bifunctional protein GlmU [Includes: UDP-N-acetylglucosamine pyrophosphorylase (EC 2.7.7.23) (N-acetylglucosamine-1-phosphate uridyltransferase); Glucosamine-1-phosphate N-acetyltransferase (EC 2.3.1.157)]	glmU lp_0467	0.445057	0.316946	-1.31668	-0.86787		b0391	Pyrimidine/purine nucleoside phosphorylase (EC 2.4.2.1) (EC 2.4.2.2) (Adenosine phosphorylase) (Cytidine phosphorylase) (Guanosine phosphorylase) (Inosine phosphorylase) (Thymidine phosphorylase) (Uridine phosphorylase) (Xanthosine phosphorylase)	ppnP yaiE b0391 JW0382	-0.0552334	0.136767	-0.724887
BSU03788	Uncharacterized membrane protein YczM	yczM BSU03788	0	0	0	0	0	0	0	0	0	0		BSU03788	Uncharacterized membrane protein YczM	yczM BSU03788	NA	NA	NA	NA	NA	NA	NA	NA	NA	NA		YP_004888483.1	Beta-lactamase (EC 3.5.2.6)	bla1 lp_0469	-0.884476	-0.432524	-0.0989129		YP_004888483.1	Beta-lactamase (EC 3.5.2.6)	bla1 lp_0469	0.0233986	0.447304	-0.864709	1.09313		b0392	Putative uncharacterized protein YkiA	ykiA b0392 JW0383	-0.242899	-0.372905	1.38038
BSU03789	Uncharacterized membrane protein YczN	yczN BSU03789	0	0	0	-0.194988	-0.333333	0	0	0	0	0		BSU03789	Uncharacterized membrane protein YczN	yczN BSU03789	-0.00479286	-0.00553593	-0.00228325	0.183307	0.254941	-0.00125588	-0.0026552	NA	NA	NA		YP_004888484.1	Ribose-phosphate pyrophosphokinase 1 (RPPK 1) (EC 2.7.6.1) (5-phospho-D-ribosyl alpha-1-diphosphate 1) (Phosphoribosyl diphosphate synthase 1) (Phosphoribosyl pyrophosphate synthase 1) (P-Rib-PP synthase 1) (PRPP synthase 1) (PRPPase 1)	prs1 lp_0471	-0.398429	-1.36737	-0.800792		YP_004888484.1	Ribose-phosphate pyrophosphokinase 1 (RPPK 1) (EC 2.7.6.1) (5-phospho-D-ribosyl alpha-1-diphosphate 1) (Phosphoribosyl diphosphate synthase 1) (Phosphoribosyl pyrophosphate synthase 1) (P-Rib-PP synthase 1) (PRPP synthase 1) (PRPPase 1)	prs1 lp_0471	0.0933452	-0.0465362	-1.85901	-0.284179		b4732	Protein YkiD	ykiD b4732	0	0	0
BSU03790	Aspartokinase 3 (EC 2.7.2.4) (Aspartate kinase 3) (Aspartokinase III)	yclM BSU03790	0.786662	0.911098	-1.23329	-0.39078	-0.195471	-0.847405	0.376818	-0.861654	0.528321	0		BSU03790	Aspartokinase 3 (EC 2.7.2.4) (Aspartate kinase 3) (Aspartokinase III)	yclM BSU03790	-0.0505927	0.32905	1.97099	2.18126	2.73278	-0.701716	0.812132	-0.820256	-0.0179077	-0.102396		YP_004888485.1	Hypothetical membrane protein, DUF218 family	lp_0472	-0.689529	0.21846	0.525927		YP_004888485.1	Hypothetical membrane protein, DUF218 family	lp_0472	-0.204655	0.33221	0.247188	3.46429		b0393	Recombination-associated protein RdgC	rdgC yaiD b0393 JW0384	-0.377696	-0.595628	-0.702937
BSU03800	Petrobactin import system permease protein YclN	yclN BSU03800	0.519175	1.10663	-1.59169	-1.00673	-1.25836	-0.899303	0.053773	-1.04232	-0.595298	-0.569429		BSU03800	Petrobactin import system permease protein YclN	yclN BSU03800	-1.48935	-2.9392	-4.49365	-5.08292	-4.1265	-1.27005	-1.90085	1.7408	1.31979	-0.570522		YP_004888486.1	Lipoprotein	lp_0473	-0.0649251	-0.574233	-0.17094		YP_004888486.1	Lipoprotein	lp_0473	0.170047	0.0629822	-0.35867	2.47625		b0394	Fructokinase (EC 2.7.1.4) (D-fructose kinase) (Manno(fructo)kinase)	mak yajF b0394 JW0385	-0.00748305	0.258431	-0.720451
BSU03810	Petrobactin import system permease protein YclO	yclO BSU03810	-0.0889387	0.361798	-1.85357	-1.52632	-1.8732	-0.568159	-0.139003	-1.41383	-1.40351	-1.32467		BSU03810	Petrobactin import system permease protein YclO	yclO BSU03810	-1.17933	-3.26308	-2.12448	-3.53535	-2.70397	-0.603636	-0.0699427	-0.0710706	0.947799	-0.400087		YP_004888487.1	Hydrolase, HAD superfamily, Cof family	lp_0475	-0.885842	-1.02973	-0.961859		YP_004888487.1	Hydrolase, HAD superfamily, Cof family	lp_0475	0.287244	-0.332824	-0.137112	-1.30431		b0396	Putative transporter AraJ	araJ b0396 JW0386	-0.333487	0.106669	0.106669
BSU03820	Petrobactin import ATP-binding protein YclP (EC 7.2.2.-)	yclP BSU03820	0.352442	0.852148	-0.808099	-0.839648	-0.240572	-0.160741	-0.214083	-1.36213	-0.519016	-1.28633		BSU03820	Petrobactin import ATP-binding protein YclP (EC 7.2.2.-)	yclP BSU03820	-1.3854	-1.73986	-1.20455	-1.2313	-0.78997	-0.866859	0.57822	-0.331398	0.492706	-2.76814		YP_004888488.1	Metal-dependent phosphohydrolase, HD family	lp_0476	-0.980036	-1.58921	-0.500109		YP_004888488.1	Metal-dependent phosphohydrolase, HD family	lp_0476	-0.41076	-0.539874	-1.00118	-2.07853		b0397	Nuclease SbcCD subunit C	sbcC rmuA b0397 JW0387	-0.363288	0.280114	0.28983
BSU03830	Petrobactin-binding protein YclQ	yclQ BSU03830	0.240685	-0.0313974	-1.23507	-0.945382	-0.916293	-0.128325	-0.273012	-1.11413	0.128931	-1.22656		BSU03830	Petrobactin-binding protein YclQ	yclQ BSU03830	-0.309021	-0.472333	-0.690422	-1.92107	-2.29209	0.341012	0.094623	0.445371	0.29998	-0.560877		YP_004888489.1	Lipoate-protein ligase A	lp_0477	-0.600026	-0.429516	-0.0519957		YP_004888489.1	Lipoate-protein ligase A	lp_0477	-1.16302	-0.438907	0.135814	-0.76615		b0398	Nuclease SbcCD subunit D	sbcD yajA b0398 JW0388	-0.33418	-0.293862	0.429447
BSU03840	Uncharacterized MFS-type transporter YcnB	ycnB BSU03840	0.820796	0.0259267	-0.764231	-1.90855	-0.882946	-1.09756	-0.0779331	-1.24094	0.430727	-1.19499		BSU03840	Uncharacterized MFS-type transporter YcnB	ycnB BSU03840	0.485525	-0.790162	-0.682742	-2.84788	-1.2775	-0.749148	-1.24929	1.37512	-0.105922	-0.243966		YP_004888490.1	DUF1934 domain-containing protein	lp_0479	-0.845621	-0.935767	-0.189574		YP_004888490.1	DUF1934 domain-containing protein	lp_0479	0.0333205	-0.725967	-0.785686	2.44763		b0399	Phosphate regulon transcriptional regulatory protein PhoB	phoB b0399 JW0389	0.517357	0.639755	-0.264993
BSU03850	Uncharacterized HTH-type transcriptional regulator YcnC	ycnC BSU03850	0.13602	1.12758	-0.0488485	-1.11815	-1.57628	-0.567454	-0.867609	-0.471679	-0.376545	-0.836049		BSU03850	Uncharacterized HTH-type transcriptional regulator YcnC	ycnC BSU03850	0.0559735	-1.12103	-0.562579	-1.08748	0.288524	-1.45752	-0.583112	0.806038	-0.0705458	-0.531383		YP_004888491.1	Probable DNA-directed RNA polymerase subunit delta (RNAP delta factor)	rpoE lp_0480	-0.0953979	-0.337817	0.0928189		YP_004888491.1	Probable DNA-directed RNA polymerase subunit delta (RNAP delta factor)	rpoE lp_0480	0.250221	0.211854	-1.08108	1.19653		b0400	Phosphate regulon sensor protein PhoR (EC 2.7.13.3)	phoR nmpB b0400 JW0390	0.500516	0.724119	0.195799
BSU03860	FMN reductase [NAD(P)H] (EC 1.5.1.39) (NAD(P)H-dependent FMN reductase) (NAD(P)H-dependent nitro/flavin reductase) (NAD(P)H-dependent nitroreductase) (NAD(P)H-dependent oxidoreductase)	nfrA2 ycnD BSU03860	1.14825	1.52266	0.197777	0.457558	0.790961	-0.223234	1.52544	0.723308	1.47765	0.918296		BSU03860	FMN reductase [NAD(P)H] (EC 1.5.1.39) (NAD(P)H-dependent FMN reductase) (NAD(P)H-dependent nitro/flavin reductase) (NAD(P)H-dependent nitroreductase) (NAD(P)H-dependent oxidoreductase)	nfrA2 ycnD BSU03860	0.36827	-0.150843	-0.109163	0.968578	4.0846	0.362931	0.399037	-0.268899	-0.0189745	0.0582654		YP_004888492.1	CTP synthase (EC 6.3.4.2) (Cytidine 5'-triphosphate synthase) (Cytidine triphosphate synthetase) (CTP synthetase) (CTPS) (UTP--ammonia ligase)	pyrG lp_0481	-0.688732	-0.723014	-0.549651		YP_004888492.1	CTP synthase (EC 6.3.4.2) (Cytidine 5'-triphosphate synthase) (Cytidine triphosphate synthetase) (CTP synthetase) (CTPS) (UTP--ammonia ligase)	pyrG lp_0481	0.230506	0.0809867	-1.44401	-0.0513903		b0401	Branched-chain amino acid transport system 2 carrier protein (LIV-II)	brnQ b0401 JW0391	0.196319	0.109448	-0.142181
BSU03870	Putative monooxygenase YcnE (EC 1.-.-.-)	ycnE BSU03870	0.33501	0.188419	-1.13137	0.083252	0.0511626	-1.67323	0.570472	-2.40961	-0.510832	-1.19499		BSU03870	Putative monooxygenase YcnE (EC 1.-.-.-)	ycnE BSU03870	1.08599	-0.638325	0.0818464	0.145282	2.09809	-1.16679	0.218204	0.434516	-0.0135559	-0.239079		YP_004888493.1	Transcriptional activator, Rgg/GadR/MutR family	lp_0482	0	0	0		YP_004888493.1	Transcriptional activator, Rgg/GadR/MutR family	lp_0482	NA	NA	NA	NA		b0402	Proline-specific permease ProY	proY yajM b0402 JW5055	0.474263	0.343239	1.20489
BSU03880	Uncharacterized HTH-type transcriptional regulator YczG	yczG BSU03880	0.0309458	0.630603	0.0709572	-0.381989	-0.638515	0.768949	0.0456409	0.333333	0.169382	0.138346		BSU03880	Uncharacterized HTH-type transcriptional regulator YczG	yczG BSU03880	0.35477	-4.57511	2.4624	2.61869	2.49547	0.26761	-0.352156	0.189702	-0.00805617	0.0333014		YP_004888494.1	Lysine biosynthesis protein LysW	lp_0483	0	0	0		YP_004888494.1	Lysine biosynthesis protein LysW	lp_0483	NA	NA	NA	NA		b0403	Maltodextrin glucosidase (EC 3.2.1.20) (Alpha-glucosidase)	malZ b0403 JW0393	-0.421942	0.168976	0.225618
BSU03890	HTH-type transcriptional regulatory protein GabR	gabR ycnF BSU03890	0.360601	1.60379	-0.607426	0.0173975	-0.412438	-0.695104	0.338075	5.55112e-17	0.0876781	-0.333333		BSU03890	HTH-type transcriptional regulatory protein GabR	gabR ycnF BSU03890	0.576626	0.625408	2.54556	0.854286	0.163994	0.0245327	0.143608	-0.180249	-0.0204988	-0.068225		YP_004888495.1	ATP-dependent carboxylate-amine/thiol ligase family protein	lp_0484	0	0	0		YP_004888495.1	ATP-dependent carboxylate-amine/thiol ligase family protein	lp_0484	NA	NA	NA	NA		b0404	Acyl carrier protein phosphodiesterase (ACP phosphodiesterase) (EC 3.1.4.14)	acpH yajB b0404 JW0394	0.330472	-0.176927	-0.371914
BSU03900	Probable 4-aminobutyrate aminotransferase (EC 2.6.1.19) ((S)-3-amino-2-methylpropionate transaminase) (EC 2.6.1.22) (GABA aminotransferase) (GABA-AT) (Gamma-amino-N-butyrate transaminase) (GABA transaminase) (Glutamate:succinic semialdehyde transaminase) (L-AIBAT)	gabT ycnG BSU03900	0.577968	0.459793	0.182654	1.00347	0.485026	-0.366712	-0.228366	0.333333	0.861654	0		BSU03900	Probable 4-aminobutyrate aminotransferase (EC 2.6.1.19) ((S)-3-amino-2-methylpropionate transaminase) (EC 2.6.1.22) (GABA aminotransferase) (GABA-AT) (Gamma-amino-N-butyrate transaminase) (GABA transaminase) (Glutamate:succinic semialdehyde transaminase) (L-AIBAT)	gabT ycnG BSU03900	-0.0403813	0.249508	7.74221	3.43305	2.73091	1.0846	-0.030854	0.264041	0.0238383	-0.00301128		YP_004888496.1	SAM-dependent methyltransferase	lp_0485	0	0	0		YP_004888496.1	SAM-dependent methyltransferase	lp_0485	NA	NA	NA	NA		b0405	S-adenosylmethionine:tRNA ribosyltransferase-isomerase (EC 2.4.99.17) (Queuosine biosynthesis protein QueA)	queA b0405 JW0395	0.29301	0.937867	0.187354
BSU03910	Succinate-semialdehyde dehydrogenase [NADP(+)] (SSDH) (EC 1.2.1.79)	gabD ycnH BSU03910	0.0531674	0.255272	-0.722635	-1.20632	-0.427418	-0.527549	0.257907	-1.14686	0.0876781	-0.63563		BSU03910	Succinate-semialdehyde dehydrogenase [NADP(+)] (SSDH) (EC 1.2.1.79)	gabD ycnH BSU03910	-0.141657	-1.54975	3.6027	2.33198	2.29974	-0.454882	0.259677	3.07373	0.199816	0.955658		YP_004888497.1	Pyridoxal-phosphate-dependent aminotransferase	lp_0486	0	0	0		YP_004888497.1	Pyridoxal-phosphate-dependent aminotransferase	lp_0486	NA	NA	NA	NA		b0406	Queuine tRNA-ribosyltransferase (EC 2.4.2.29) (Guanine insertion enzyme) (tRNA-guanine transglycosylase)	tgt b0406 JW0396	-0.348621	-0.955427	-0.519883
BSU03920	Glucose uptake protein GlcU	glcU ycxE BSU03920	-0.109446	0.924539	-0.408795	-0.270449	0.647847	0.257872	0.0628845	0.138346	0.861654	0		BSU03920	Glucose uptake protein GlcU	glcU ycxE BSU03920	-0.135239	0.116267	0.311247	0.204057	1.42533	2.26535	-0.025537	0.146192	0.0130017	-0.00287581		YP_004888498.1	N-acetyl-gamma-glutamyl-phosphate reductase 1 (AGPR 1) (EC 1.2.1.38) (N-acetyl-glutamate semialdehyde dehydrogenase 1) (NAGSA dehydrogenase 1)	argC1 lp_0487	0	0	0		YP_004888498.1	N-acetyl-gamma-glutamyl-phosphate reductase 1 (AGPR 1) (EC 1.2.1.38) (N-acetyl-glutamate semialdehyde dehydrogenase 1) (NAGSA dehydrogenase 1)	argC1 lp_0487	NA	NA	NA	NA		b0407	Sec translocon accessory complex subunit YajC	yajC b0407 JW0397	0.03592	0.44365	-0.354681
BSU03930	Glucose 1-dehydrogenase (EC 1.1.1.47)	gdh BSU03930	0.63363	0.0411483	-0.0280246	-0.361358	0.574427	-0.0280246	0.166963	-0.194988	0.666667	0.333333		BSU03930	Glucose 1-dehydrogenase (EC 1.1.1.47)	gdh BSU03930	-0.0729085	0.0458934	0.398493	0.308722	2.19464	0.842403	-0.145213	0.120944	0.0148246	0.0970372		YP_004888499.1	Bifunctional protein: acetyl-glutamate kinase acetyl-ornithine deacetylase (EC 2.7.2.8, EC 3.5.1.16)	lp_0488	0	0	0		YP_004888499.1	Bifunctional protein: acetyl-glutamate kinase acetyl-ornithine deacetylase (EC 2.7.2.8, EC 3.5.1.16)	lp_0488	NA	NA	NA	NA		b0408	Protein translocase subunit SecD (Sec translocon accessory complex subunit SecD)	secD b0408 JW0398	0.357937	0.589169	0.295537
BSU03940	Uncharacterized protein YcnI	ycnI BSU03940	0.0745797	-1.42658	-1.53968	-0.213047	-0.181998	-0.799641	-0.469254	-3.00203	-0.339324	-2.21153		BSU03940	Uncharacterized protein YcnI	ycnI BSU03940	-1.28817	-8.42781	-0.244862	0.794739	0.922051	-0.570397	0.306301	1.2831	-0.123998	-0.582515		YP_004888500.1	Transketolase, thiamine diphosphate binding domain (EC 2.2.1.1)	tkt1A lp_0489	0	0	0		YP_004888500.1	Transketolase, thiamine diphosphate binding domain (EC 2.2.1.1)	tkt1A lp_0489	NA	NA	NA	NA		b0409	Protein translocase subunit SecF (Sec translocon accessory complex subunit SecF)	secF b0409 JW0399	-0.312921	0.486282	-0.476947
BSU03950	Copper transport protein YcnJ	ycnJ BSU03950	-0.0405845	-0.434898	-0.166625	-0.458318	-0.215077	-0.802255	0.575238	-1.14404	-0.314375	-1.30987		BSU03950	Copper transport protein YcnJ	ycnJ BSU03950	-0.16653	-3.33104	-0.380313	0.297436	-0.0666439	-1.3691	-0.0729713	0.846116	0.110772	-0.494401		YP_004888501.1	NADPH-dependent FMN reductase	lp_0490	0	0	0		YP_004888501.1	NADPH-dependent FMN reductase	lp_0490	NA	NA	NA	NA		b0410	Putative HNH nuclease YajD (EC 3.1.-.-)	yajD b0410 JW0400	0.110168	-0.92318	0.165232
BSU03960	HTH-type transcriptional repressor YcnK	ycnK BSU03960	1.23197	0.298004	0.126356	0.201379	-0.395568	0.196397	0.930898	0.131027	0.430727	0.333333		BSU03960	HTH-type transcriptional repressor YcnK	ycnK BSU03960	-1.07174	-3.71037	0.232972	0.791376	0.488271	-0.677183	0.309849	1.96148	0.0624447	-0.323313		YP_004888502.1	Transketolase, pyrimidine-binding domain (EC 2.2.1.1)	tkt1B lp_0491	0	0	0		YP_004888502.1	Transketolase, pyrimidine-binding domain (EC 2.2.1.1)	tkt1B lp_0491	NA	NA	NA	NA		b0411	Nucleoside-specific channel-forming protein Tsx	tsx nupA b0411 JW0401	-0.304243	-0.203875	-0.318758
BSU03970	Uncharacterized protein YcnL	ycnL BSU03970	0.00559584	0.791035	-0.375632	-1.15223	-0.506405	-0.237286	0.177751	-0.0196312	0.0876781	0.194988		BSU03970	Uncharacterized protein YcnL	ycnL BSU03970	0.255653	-2.75439	-0.567568	0.0680303	0.0148364	-0.319461	-0.117184	1.10424	0.0313947	-0.0529756		YP_004888503.1	Transport protein, major facilitator superfamily (MFS)	lp_0492	0	0	0		YP_004888503.1	Transport protein, major facilitator superfamily (MFS)	lp_0492	NA	NA	NA	NA		b0412	Uncharacterized lipoprotein YajI	yajI b0412 JW5056	-0.18075	0.177917	-0.929392
BSU03981	PTS system mannitol-specific EIICB component (EIICB-Mtl) (EII-Mtl) [Includes: Mannitol permease IIC component (PTS system mannitol-specific EIIC component); Mannitol-specific phosphotransferase enzyme IIB component (EC 2.7.1.197) (PTS system mannitol-specific EIIB component)]	mtlA BSU03981 BSU03980	0.452238	0.733335	-1.68115	-0.819493	-0.0590646	-1.50185	0.260531	-0.733506	0.475102	-0.723308		BSU03981	PTS system mannitol-specific EIICB component (EIICB-Mtl) (EII-Mtl) [Includes: Mannitol permease IIC component (PTS system mannitol-specific EIIC component); Mannitol-specific phosphotransferase enzyme IIB component (EC 2.7.1.197) (PTS system mannitol-specific EIIB component)]	mtlA BSU03981 BSU03980	-0.64071	0.436932	-2.53259	-3.26438	-2.37015	-0.907404	0.977315	6.11492	1.22357	0.137265		YP_004888504.1	ATP-grasp domain-containing protein	lp_0493	0	0	0		YP_004888504.1	ATP-grasp domain-containing protein	lp_0493	NA	NA	NA	NA		b0413	Transcriptional repressor NrdR	nrdR ybaD b0413 JW0403	-0.516699	-0.394626	-0.477062
BSU03982	Mannitol-specific phosphotransferase enzyme IIA component (EIIA) (EIII) (PTS system mannitol-specific EIIA component)	mtlF BSU03982 BSU03980	0.39916	1.46092	-0.551557	-0.372176	0.466592	-0.978652	0.103942	0.498191	1.97102	1.19499		BSU03982	Mannitol-specific phosphotransferase enzyme IIA component (EIIA) (EIII) (PTS system mannitol-specific EIIA component)	mtlF BSU03982 BSU03980	-0.720938	-0.492436	-2.16131	-2.58192	-1.60436	-0.529051	0.842295	7.1408	2.65421	0.717206		YP_004888505.1	Deoxyribonucleoside regulator, putative inducer deoxyribose 5-P	deoR lp_0495	0	0	0		YP_004888505.1	Deoxyribonucleoside regulator, putative inducer deoxyribose 5-P	deoR lp_0495	NA	NA	NA	NA		b0414	Riboflavin biosynthesis protein RibD [Includes: Diaminohydroxyphosphoribosylaminopyrimidine deaminase (DRAP deaminase) (EC 3.5.4.26) (Riboflavin-specific deaminase); 5-amino-6-(5-phosphoribosylamino)uracil reductase (EC 1.1.1.193) (HTP reductase)]	ribD ribG ybaE b0414 JW0404	-0.0158148	0.112874	0.144537
BSU03990	Mannitol-1-phosphate 5-dehydrogenase (EC 1.1.1.17)	mtlD mtlB BSU03990	0.232107	1.13259	-1.63079	0.0433294	0.709765	-0.833354	0.274399	-0.877261	-0.194988	-1.19499		BSU03990	Mannitol-1-phosphate 5-dehydrogenase (EC 1.1.1.17)	mtlD mtlB BSU03990	-0.736353	-0.698377	-0.90048	-1.10185	-0.534885	-0.568967	2.26155	4.21499	0.102063	0.43634		YP_004888506.1	Deoxyribose-phosphate aldolase (DERA) (EC 4.1.2.4) (2-deoxy-D-ribose 5-phosphate aldolase) (Phosphodeoxyriboaldolase) (Deoxyriboaldolase)	deoC lp_0497	0	0	0		YP_004888506.1	Deoxyribose-phosphate aldolase (DERA) (EC 4.1.2.4) (2-deoxy-D-ribose 5-phosphate aldolase) (Phosphodeoxyriboaldolase) (Deoxyriboaldolase)	deoC lp_0497	NA	NA	NA	NA		b0415	6,7-dimethyl-8-ribityllumazine synthase (DMRL synthase) (LS) (Lumazine synthase) (EC 2.5.1.78)	ribE ribH ybaF b0415 JW0405	-0.0552072	-0.106784	0.163916
BSU04000	Probable tartrate dehydrogenase/decarboxylase (TDH) (EC 1.1.1.93) (EC 4.1.1.73) (D-malate dehydrogenase [decarboxylating]) (EC 1.1.1.83)	ycsA BSU04000	0.180773	-0.224255	-0.845237	0.154532	-0.163772	-1.04046	-0.0592064	-1.14912	-0.733041	-1.43307		BSU04000	Probable tartrate dehydrogenase/decarboxylase (TDH) (EC 1.1.1.93) (EC 4.1.1.73) (D-malate dehydrogenase [decarboxylating]) (EC 1.1.1.83)	ycsA BSU04000	-0.52034	-2.31183	-0.73365	-0.906125	-0.619107	0.354555	0.144645	-0.279185	-0.0772435	-0.666756		YP_004888507.1	Deoxyribose transporter	deoP lp_0498	0	0	0		YP_004888507.1	Deoxyribose transporter	deoP lp_0498	NA	NA	NA	NA		b0416	Transcription antitermination protein NusB (Antitermination factor NusB) (N utilization substance protein B)	nusB groNB ssyB b0416 JW0406	-0.281049	-0.00206524	-0.39204
BSU04010	Signal peptidase I U (SPase I) (EC 3.4.21.89) (Leader peptidase I)	sipU ycsB BSU04010	-0.455873	-1.3916	-0.660623	-0.142498	-1.19426	-1.4891	0.195146	-0.373854	1.2475	-0.615999		BSU04010	Signal peptidase I U (SPase I) (EC 3.4.21.89) (Leader peptidase I)	sipU ycsB BSU04010	0.126211	-6.09258	-0.631561	-1.03835	-1.63137	-0.327227	0.325552	2.04313	0.0135682	-0.0576078		YP_004888508.1	Deoxyribose mutarotase (EC 5.3.1.-)	deoM lp_0499	0	0	0		YP_004888508.1	Deoxyribose mutarotase (EC 5.3.1.-)	deoM lp_0499	NA	NA	NA	NA		b0417	Thiamine-monophosphate kinase (TMP kinase) (Thiamine-phosphate kinase) (EC 2.7.4.16)	thiL b0417 JW0407	-0.469253	-0.400929	-0.508239
BSU04020	Uncharacterized protein YczH	yczH BSU04020	0.039648	0.609034	-1.13278	-1.73671	-0.819078	-1.18345	0.180922	-1.52832	-0.754345	-0.471679		BSU04020	Uncharacterized protein YczH	yczH BSU04020	0.384247	0.267121	1.70954	0.712409	0.394388	-1.18473	-0.351614	-0.191096	-0.0863999	-0.00198559		YP_004888509.1	Ribokinase (RK) (EC 2.7.1.15)	deoK rbsK lp_0500	0	0	0		YP_004888509.1	Ribokinase (RK) (EC 2.7.1.15)	deoK rbsK lp_0500	NA	NA	NA	NA		b0418	Phosphatidylglycerophosphatase A (EC 3.1.3.27) (Phosphatidylglycerolphosphate phosphatase A) (PGP phosphatase A)	pgpA yajN b0418 JW0408	-0.343667	-0.0168736	0.178114
BSU04030	Uncharacterized protein YcsD	ycsD BSU04030	0.341797	-0.441355	-0.369822	-0.711589	-0.576985	-0.997997	-0.381998	-2.38998	0.0566417	-0.666667		BSU04030	Uncharacterized protein YcsD	ycsD BSU04030	0.0703705	-2.33433	1.27093	0.769585	0.48419	-0.497679	-0.320038	0.198312	-0.117834	-0.0970061		YP_004888510.1	Serine--tRNA ligase 1 (EC 6.1.1.11) (Seryl-tRNA synthetase 1) (SerRS 1) (Seryl-tRNA(Ser/Sec) synthetase 1)	serS1 lp_0501	-0.0320966	-0.439588	-0.0283679		YP_004888510.1	Serine--tRNA ligase 1 (EC 6.1.1.11) (Seryl-tRNA synthetase 1) (SerRS 1) (Seryl-tRNA(Ser/Sec) synthetase 1)	serS1 lp_0501	-0.0178498	1.0427	1.41101	0.695564		b0419	1-deoxyxylulose-5-phosphate synthase YajO (EC 1.1.-.-)	yajO b0419 JW0409	-0.26108	-0.545057	-0.652252
BSU04039	Uncharacterized protein YczO	yczO BSU04039	-0.339275	0.477717	0.41836	-0.532455	-0.0576828	-0.022283	0.180278	0.194988	0.194988	0.194988		BSU04039	Uncharacterized protein YczO	yczO BSU04039	-0.0868867	-0.0967134	5.9907	5.8294	7.78906	-0.132634	1.30938	-0.109483	-0.0176519	-0.0192754		YP_004888511.1	Serine transporter	sdaC lp_0502	-0.721722	-0.549786	-0.245769		YP_004888511.1	Serine transporter	sdaC lp_0502	0.0102952	0.046352	1.8878	-1.06985		b0420	1-deoxy-D-xylulose-5-phosphate synthase (EC 2.2.1.7) (1-deoxyxylulose-5-phosphate synthase) (DXP synthase) (DXPS)	dxs yajP b0420 JW0410	0.112392	0.348344	0.028558
BSU04040	5-amino-6-(5-phospho-D-ribitylamino)uracil phosphatase YcsE (EC 3.1.3.104)	ycsE BSU04040	0.112632	1.09204	-1.0418	-0.802331	-0.319349	-0.262707	-0.192439	-2.00722	0.184328	-1.15314		BSU04040	5-amino-6-(5-phospho-D-ribitylamino)uracil phosphatase YcsE (EC 3.1.3.104)	ycsE BSU04040	0.461383	0.197345	-0.355809	0.450848	0.529312	-0.175593	0.128214	1.34332	0.0295437	0.171015		YP_004888512.1	L-serine dehydratase (EC 4.3.1.17)	sdhB lp_0505	-0.739508	-0.349003	0.240725		YP_004888512.1	L-serine dehydratase (EC 4.3.1.17)	sdhB lp_0505	-0.185811	0.27396	1.89535	-0.171428		b0421	Farnesyl diphosphate synthase (FPP synthase) (EC 2.5.1.10) ((2E,6E)-farnesyl diphosphate synthase) (Geranyltranstransferase)	ispA b0421 JW0411	-0.496267	-0.863641	-1.12418
BSU04050	5-oxoprolinase subunit A (5-OPase subunit A) (EC 3.5.2.9) (5-oxoprolinase (ATP-hydrolyzing) subunit A)	pxpA ycsF BSU04050	0.665541	0.885779	-0.669152	0.0350064	0.123419	-1.0225	0.427699	-0.477653	0.319786	-0.477653		BSU04050	5-oxoprolinase subunit A (5-OPase subunit A) (EC 3.5.2.9) (5-oxoprolinase (ATP-hydrolyzing) subunit A)	pxpA ycsF BSU04050	1.76952	1.87839	3.52283	1.54433	2.70814	-0.961167	1.37867	0.00724659	-0.176058	-0.274351		YP_004888513.1	L-serine dehydratase (EC 4.3.1.17)	sdhA lp_0506	-0.460237	-0.615384	-0.685796		YP_004888513.1	L-serine dehydratase (EC 4.3.1.17)	sdhA lp_0506	-0.249035	0.227553	2.20535	0.253385		b0422	Exodeoxyribonuclease 7 small subunit (EC 3.1.11.6) (Exodeoxyribonuclease VII small subunit) (ExoVII small subunit) (Exonuclease VII small subunit)	xseB yajE b0422 JW0412	0.336941	0.448681	-0.607961
BSU04060	Uncharacterized membrane protein YcsG	ycsG ycsH BSU04060	0.322057	0.874245	0.203819	0.441581	-0.309984	-1.30538	0.0119833	0.149153	0.202165	-0.666667		BSU04060	Uncharacterized membrane protein YcsG	ycsG ycsH BSU04060	0.305229	1.92941	2.26785	0.364372	0.359633	-0.0616304	-0.241726	0.61906	0.0359885	-0.198719		YP_004888514.1	Transcriptional regulator	lp_0507	-0.784998	-0.598841	0.281439		YP_004888514.1	Transcriptional regulator	lp_0507	0.394123	0.186567	2.03009	1.78246		b0423	tRNA sulfurtransferase (EC 2.8.1.4) (Sulfur carrier protein ThiS sulfurtransferase) (Thiamine biosynthesis protein ThiI) (tRNA 4-thiouridine synthase)	thiI yajK b0423 JW0413	-0.320177	-0.469065	0.00261392
BSU04070	Putative hydro-lyase YcsI (EC 4.2.1.-)	ycsI BSU04070	0.861739	1.47037	0.350632	0.377018	1.29801	-0.0353282	1.05235	0	1.24566	0		BSU04070	Putative hydro-lyase YcsI (EC 4.2.1.-)	ycsI BSU04070	0.126527	0.00522662	3.61806	1.02708	1.59014	-0.476733	0.120094	-0.0161922	0.0240099	-0.00151586		YP_004888515.1	Fur-regulated basic protein FbpA	lp_0509	-0.707519	0.27995	-0.412322		YP_004888515.1	Fur-regulated basic protein FbpA	lp_0509	0.216698	0.282588	1.71462	1.9154		b0424	Protein/nucleic acid deglycase 3 (EC 3.1.2.-) (EC 3.5.1.-) (EC 3.5.1.124) (Chaperone protein YajL) (Maillard deglycase)	yajL thiJ b0424 JW5057	-0.422699	-0.0984405	-0.236786
BSU04080	5-oxoprolinase subunit B (5-OPase subunit B) (EC 3.5.2.9) (5-oxoprolinase (ATP-hydrolyzing) subunit B) (Antikinase KipI) (Kinase A inhibitor) (Sporulation inhibitor KipI)	pxpB kipI ycsJ BSU04080	0.0652149	0.45307	-1.55803	-1.07291	0.382996	-1.1104	-0.195536	-0.723308	0.861654	-0.861654		BSU04080	5-oxoprolinase subunit B (5-OPase subunit B) (EC 3.5.2.9) (5-oxoprolinase (ATP-hydrolyzing) subunit B) (Antikinase KipI) (Kinase A inhibitor) (Sporulation inhibitor KipI)	pxpB kipI ycsJ BSU04080	0.422034	-0.72455	4.70579	2.59994	2.26142	-0.633177	0.7064	-0.138472	0.00460148	-0.0958926		YP_004888516.1	UDP-N-acetylglucosamine 1-carboxyvinyltransferase 2 (EC 2.5.1.7) (Enoylpyruvate transferase 2) (UDP-N-acetylglucosamine enolpyruvyl transferase 2) (EPT 2)	murA2 lp_0510	-0.525481	-0.552766	-0.116364		YP_004888516.1	UDP-N-acetylglucosamine 1-carboxyvinyltransferase 2 (EC 2.5.1.7) (Enoylpyruvate transferase 2) (UDP-N-acetylglucosamine enolpyruvyl transferase 2) (EPT 2)	murA2 lp_0510	0.299694	-0.374481	-1.4499	-2.7722		b0425	2-dehydropantoate 2-reductase (EC 1.1.1.169) (Ketopantoate reductase) (KPA reductase) (KPR)	panE apbA b0425 JW0415	0.00138635	0.333689	0.000355922
BSU04090	5-oxoprolinase subunit C (5-OPase subunit C) (EC 3.5.2.9) (5-oxoprolinase (ATP-hydrolyzing) subunit C) (KipI antagonist) (Protein KipA)	pxpC kipA BSU04090	-0.073119	0.769839	-0.954189	-0.940248	-0.310407	-0.920432	-0.126227	-0.943358	0.692272	-0.415037		BSU04090	5-oxoprolinase subunit C (5-OPase subunit C) (EC 3.5.2.9) (5-oxoprolinase (ATP-hydrolyzing) subunit C) (KipI antagonist) (Protein KipA)	pxpC kipA BSU04090	0.481086	0.889478	2.83698	0.677106	1.11725	0.336457	0.385841	-0.413739	-0.0979261	-0.188978		YP_004888517.1	Transcription termination factor Rho (EC 3.6.4.-) (ATP-dependent helicase Rho)	rho lp_0511	-0.382755	-0.934522	-0.142047		YP_004888517.1	Transcription termination factor Rho (EC 3.6.4.-) (ATP-dependent helicase Rho)	rho lp_0511	-0.38248	-0.113152	-2.53694	-2.60628		b0426	UPF0234 protein YajQ	yajQ b0426 JW5058	-0.272231	0.599717	-0.861929
BSU04100	HTH-type transcriptional regulator KipR (Kip operon repressor protein)	kipR ycsO BSU04100	0.405564	0.170316	-0.59223	-0.647499	-0.563653	-0.596832	0.000306289	-1.87645	-0.764261	-0.666667		BSU04100	HTH-type transcriptional regulator KipR (Kip operon repressor protein)	kipR ycsO BSU04100	-0.355715	-0.658654	0.606514	-1.12983	-0.455889	0.549438	-0.0500551	2.85423	0.038117	-0.1004		YP_004888518.1	50S ribosomal protein L31 type B	rpmE2 lp_0512	0.0352604	-0.40705	-0.0771272		YP_004888518.1	50S ribosomal protein L31 type B	rpmE2 lp_0512	0.186608	0.0474416	-1.87579	-3.59915		b0427	Inner membrane transport protein YajR	yajR b0427 JW5059	-0.21172	-0.538155	0.185154
BSU04110	Spore germination lipase LipC (EC 3.-.-.-)	lipC ycsK BSU04110	-0.15113	1.25671	0.623046	0.495269	0.797566	0.602579	-0.222065	0.471679	0.892691	0.333333		BSU04110	Spore germination lipase LipC (EC 3.-.-.-)	lipC ycsK BSU04110	-0.595653	-0.783939	2.10029	-0.164411	-0.775257	-0.0666035	-0.220091	1.18116	0.0192444	-0.0695002		YP_004888519.1	DUF3945 domain-containing protein	lp_0513	-1.9394	-0.570954	-0.421372		YP_004888519.1	DUF3945 domain-containing protein	lp_0513	0.0883451	-1.85187	3.54996	0.190744		b0428	Protoheme IX farnesyltransferase (EC 2.5.1.141) (Heme B farnesyltransferase) (Heme O synthase)	cyoE b0428 JW0418	-0.0136454	-0.476048	-0.671035
BSU04120	Uncharacterized protein YczI	yczI BSU04120	-0.224823	0.663084	0.478183	0.22124	-0.278304	0.0882082	-0.481065	0.723308	-0.0741308	0		BSU04120	Uncharacterized protein YczI	yczI BSU04120	0.632387	-0.721071	1.44191	0.872652	0.334832	0.00593407	-0.560215	0.102031	0.00214527	0.1519		YP_004888520.1	Sortase A	srtA lp_0514	-0.100394	-0.734707	-0.176745		YP_004888520.1	Sortase A	srtA lp_0514	0.524218	-0.311575	0.65988	0.0795364		b0429	Cytochrome bo(3) ubiquinol oxidase subunit 4 (Cytochrome o ubiquinol oxidase subunit 4) (Cytochrome o subunit 4) (Oxidase bo(3) subunit 4) (Ubiquinol oxidase chain D) (Ubiquinol oxidase polypeptide IV) (Ubiquinol oxidase subunit 4)	cyoD b0429 JW0419	0.100709	-0.917325	-0.268148
BSU04130	Uncharacterized protein YczJ	yczJ BSU04130	0.36847	0.552024	-0.819827	-0.597603	-0.0791793	-0.412513	-0.601214	-1.09442	0.504501	0.200961		BSU04130	Uncharacterized protein YczJ	yczJ BSU04130	0.106531	1.92248	2.09591	0.733887	0.828076	-1.41343	-0.292271	0.966915	0.0483733	-0.196052		YP_004888521.1	LemA family protein	lp_0515	-0.534491	-0.580075	-0.159432		YP_004888521.1	LemA family protein	lp_0515	0.308642	-0.0943258	1.06634	0.972262		b0430	Cytochrome bo(3) ubiquinol oxidase subunit 3 (Cytochrome o ubiquinol oxidase subunit 3) (Cytochrome o subunit 3) (Oxidase bo(3) subunit 3) (Ubiquinol oxidase chain C) (Ubiquinol oxidase polypeptide III) (Ubiquinol oxidase subunit 3)	cyoC b0430 JW0420	-0.270611	-0.024149	0.504172
BSU04140	Penicillin-binding protein 3 (PBP 3) (EC 3.4.16.4) (PSPB20) (Penicillin-binding protein C)	pbpC ycsM yzsA BSU04140	0.111724	0.241969	-0.972493	-0.664529	-0.524372	-0.188606	-0.146747	-1.32012	-0.732434	-0.628665		BSU04140	Penicillin-binding protein 3 (PBP 3) (EC 3.4.16.4) (PSPB20) (Penicillin-binding protein C)	pbpC ycsM yzsA BSU04140	0.656662	-0.0146457	-0.348811	-0.0777805	-0.0886141	0.12765	0.246369	1.0898	-0.505229	-0.326321		YP_004888522.1	Protease HtpX homolog (EC 3.4.24.-)	htpX lp_0516	-0.57195	-0.466642	0.205955		YP_004888522.1	Protease HtpX homolog (EC 3.4.24.-)	htpX lp_0516	-0.908234	-0.254986	-0.0481406	0.0880286		b0431	Cytochrome bo(3) ubiquinol oxidase subunit 1 (EC 7.1.1.3) (Cytochrome b562-o complex subunit I) (Cytochrome o ubiquinol oxidase subunit 1) (Cytochrome o subunit 1) (Oxidase bo(3) subunit 1) (Ubiquinol oxidase chain A) (Ubiquinol oxidase polypeptide I) (Ubiquinol oxidase subunit 1)	cyoB b0431 JW0421	-0.127388	-1.08131	0.0826377
BSU04150	Uncharacterized oxidoreductase YcsN (EC 1.-.-.-)	ycsN BSU04150	0.45209	0.484853	-0.523242	0.159643	-0.22933	-1.13339	-0.525377	-0.459504	-0.666667	-1		BSU04150	Uncharacterized oxidoreductase YcsN (EC 1.-.-.-)	ycsN BSU04150	-0.151403	-1.50558	0.886862	1.27302	1.19918	-0.141856	-0.196758	0.513087	-0.210039	-0.0494182		YP_004888523.1	Conserved domain protein	lp_0517	-0.539864	-0.79972	-0.182071		YP_004888523.1	Conserved domain protein	lp_0517	-0.562781	-0.385296	-0.237044	1.87626		b0432	Cytochrome bo(3) ubiquinol oxidase subunit 2 (Cytochrome b562-o complex subunit II) (Cytochrome o ubiquinol oxidase subunit 2) (Cytochrome o subunit 2) (Oxidase bo(3) subunit 2) (Ubiquinol oxidase chain B) (Ubiquinol oxidase polypeptide II) (Ubiquinol oxidase subunit 2)	cyoA b0432 JW0422	-0.0505546	-0.509756	-1.0305
BSU04160	Transcriptional regulator MtlR (Mannitol operon transcriptional activator) (Mtl operon transcriptional activator) [Includes: Putative phosphotransferase enzyme IIB component (EC 2.7.1.197) (Putative PTS system EIIB component); Putative phosphotransferase enzyme IIA component (Putative PTS system EIIA component)]	mtlR ydaA BSU04160	0.326215	0.746312	-0.989369	-0.957418	-0.706549	-1.10596	-0.246606	-1.16572	-0.621337	-1.17946		BSU04160	Transcriptional regulator MtlR (Mannitol operon transcriptional activator) (Mtl operon transcriptional activator) [Includes: Putative phosphotransferase enzyme IIB component (EC 2.7.1.197) (Putative PTS system EIIB component); Putative phosphotransferase enzyme IIA component (Putative PTS system EIIA component)]	mtlR ydaA BSU04160	-0.285154	0.380503	2.22751	2.31201	2.28054	-0.32129	1.04132	1.23794	0.282152	0.366215		YP_004888524.1	UDP-N-acetylmuramoyl-tripeptide--D-alanyl-D-alanine ligase (EC 6.3.2.10) (D-alanyl-D-alanine-adding enzyme)	murF lp_0518	-0.441496	-1.15264	-0.915655		YP_004888524.1	UDP-N-acetylmuramoyl-tripeptide--D-alanyl-D-alanine ligase (EC 6.3.2.10) (D-alanyl-D-alanine-adding enzyme)	murF lp_0518	0.2425	-0.043907	-1.40393	-0.507613		b0433	Anhydromuropeptide permease (AmpG permease) (Muropeptide:H(+) symporter)	ampG b0433 JW0423	-0.00961473	-0.558937	0.497705
BSU04170	Putative acyl--CoA ligase YdaB (EC 6.2.1.-)	ydaB BSU04170	0.407888	0.85758	-1.45752	-0.595866	-0.35021	-1.65251	-0.425233	-2.10164	0.173611	-0.861654		BSU04170	Putative acyl--CoA ligase YdaB (EC 6.2.1.-)	ydaB BSU04170	0.223976	-0.705703	-3.34961	-2.38634	-1.34658	-0.0346918	-0.383438	1.8116	0.175176	-0.367087		YP_004888525.1	DEAD-box ATP-dependent RNA helicase CshA (EC 3.6.4.13)	rhe1 cshA lp_0520	-0.454265	-0.664428	-0.952807		YP_004888525.1	DEAD-box ATP-dependent RNA helicase CshA (EC 3.6.4.13)	rhe1 cshA lp_0520	0.11131	0.424327	-2.45949	-2.59228		b0434	Uncharacterized lipoprotein YajG	yajG b0434 JW0424	-0.79884	-1.13317	-0.422038
BSU04180	Uncharacterized methyltransferase YdaC (EC 2.1.1.-)	ydaC BSU04180	0.0379929	-0.654488	-0.556995	-0.556995	-0.0853154	-0.362007	-0.0286738	0	-0.194988	0		BSU04180	Uncharacterized methyltransferase YdaC (EC 2.1.1.-)	ydaC BSU04180	0.0640004	-0.267829	0.0252423	-0.373154	0.757457	-0.20393	0.352226	-0.0149024	0.0176469	-0.00183414		YP_004888526.1	Holo-[acyl-carrier-protein] synthase (Holo-ACP synthase) (EC 2.7.8.7) (4'-phosphopantetheinyl transferase AcpS)	acpS lp_0522	0.0111293	-0.650275	-1.02584		YP_004888526.1	Holo-[acyl-carrier-protein] synthase (Holo-ACP synthase) (EC 2.7.8.7) (4'-phosphopantetheinyl transferase AcpS)	acpS lp_0522	-0.0605822	0.286566	-1.85998	-1.30789		b0435	DNA-binding transcriptional regulator BolA	bolA b0435 JW5060	-0.218756	0.0310707	0.226058
BSU04190	General stress protein 39 (GSP39) (EC 1.-.-.-)	ydaD BSU04190	0.550631	0.662409	-0.491137	-0.119792	-0.302436	-1.23193	0.612284	-0.0965022	0.194988	0.666667		BSU04190	General stress protein 39 (GSP39) (EC 1.-.-.-)	ydaD BSU04190	1.84316	3.55373	-0.364038	-0.473477	0.43508	-0.196543	0.267179	0.805214	-0.0191718	0.302635		YP_004888527.1	Alanine racemase (EC 5.1.1.1)	alr lp_0523	-0.424907	-1.36652	-1.04554		YP_004888527.1	Alanine racemase (EC 5.1.1.1)	alr lp_0523	0.218379	0.0576601	-2.50575	-0.888356		b0436	Trigger factor (TF) (EC 5.2.1.8) (PPIase)	tig b0436 JW0426	0.320512	-0.302661	1.12787
BSU04200	Probable D-lyxose ketol-isomerase (EC 5.3.1.15) (D-lyxose isomerase)	ydaE BSU04200	-0.322909	-0.922909	-0.922909	-0.532934	-0.0612552	-1.1179	-0.0105875	0.138346	0	0		BSU04200	Probable D-lyxose ketol-isomerase (EC 5.3.1.15) (D-lyxose isomerase)	ydaE BSU04200	0.00718766	-0.0667224	-0.50954	0.766468	0.950178	0.212968	0.349693	0.159107	-0.00371073	-0.00178998		YP_004888528.1	mRNA interferase (EC 3.1.-.-)	lp_0524	-0.687739	-1.2108	-0.577091		YP_004888528.1	mRNA interferase (EC 3.1.-.-)	lp_0524	-0.0960124	1.18212	0.0913338	-0.957704		b0437	ATP-dependent Clp protease proteolytic subunit (EC 3.4.21.92) (Caseinolytic protease) (Endopeptidase Clp) (Heat shock protein F21.5) (Protease Ti)	clpP lopP b0437 JW0427	-0.230504	-0.666228	-1.07223
BSU04210	Putative ribosomal N-acetyltransferase YdaF (EC 2.3.1.-)	ydaF BSU04210	0.0541776	0.227658	-1.0326	-0.192319	-0.164319	-0.775874	0.880478	0.504858	0.0829588	-0.105167		BSU04210	Putative ribosomal N-acetyltransferase YdaF (EC 2.3.1.-)	ydaF BSU04210	1.04077	2.29242	1.94957	0.69412	1.27144	-0.503065	0.1929	0.388638	0.269116	0.788439		YP_004888529.1	Probable potassium transport system protein kup 1	kup1 lp_0525	-1.40164	-0.420611	-0.723466		YP_004888529.1	Probable potassium transport system protein kup 1	kup1 lp_0525	-0.382006	-0.125956	0.860155	-1.9667		b0438	ATP-dependent Clp protease ATP-binding subunit ClpX (ATP-dependent unfoldase ClpX)	clpX lopC b0438 JW0428	-0.208773	-0.896077	-0.159797
BSU04220	General stress protein 26 (GSP26)	ydaG yzzA BSU04220	-0.0410996	-0.288311	-0.859862	-0.3602	0.0133514	-1.49335	0.210695	-0.012656	-0.578989	-0.300155		BSU04220	General stress protein 26 (GSP26)	ydaG yzzA BSU04220	0.412763	1.38818	1.85986	1.36878	2.92241	-0.503436	0.837751	3.55778	0.129878	2.81671		YP_004888530.1	Carbamoyl-phosphate synthase arginine-specific large chain (EC 6.3.5.5) (Carbamoyl-phosphate synthetase ammonia chain)	carB lp_0526	-2.63339	-1.2408	-1.36165		YP_004888530.1	Carbamoyl-phosphate synthase arginine-specific large chain (EC 6.3.5.5) (Carbamoyl-phosphate synthetase ammonia chain)	carB lp_0526	-0.265159	0.0410381	-1.94696	-2.87223		b0439	Lon protease (EC 3.4.21.53) (ATP-dependent protease La)	lon capR deg lopA muc b0439 JW0429	0.173141	0.978813	0.554072
BSU04230	Lipid II flippase Amj	amj ydaH BSU04230	0.795504	0.166499	-0.539295	0.0815368	-0.497452	-0.251797	-0.413605	-1.48041	-0.064215	-0.45419		BSU04230	Lipid II flippase Amj	amj ydaH BSU04230	0.0415162	-1.34003	-0.774172	-1.94101	-1.02184	-2.81751	-2.78631	3.54501	-0.0387601	1.19198		YP_004888531.1	Carbamoyl-phosphate synthase arginine-specific small chain (EC 6.3.5.5) (Carbamoyl-phosphate synthetase glutamine chain) (CPS-A)	carA lp_0527	-0.923998	-0.511677	-0.757332		YP_004888531.1	Carbamoyl-phosphate synthase arginine-specific small chain (EC 6.3.5.5) (Carbamoyl-phosphate synthetase glutamine chain) (CPS-A)	carA lp_0527	-0.0626838	-0.281165	-2.57677	-2.35768		b0440	DNA-binding protein HU-beta (HU-1) (NS1)	hupB hopD b0440 JW0430	0.0891405	0.47847	1.20935
BSU04240	Uncharacterized membrane protein YdzA	ydzA BSU04240	-0.219666	-0.137268	-0.257108	-1.53442	-0.923775	-0.206441	-0.00742901	-1.37643	-0.723308	-5.55112e-17		BSU04240	Uncharacterized membrane protein YdzA	ydzA BSU04240	-1.07886	-2.56274	-0.0444164	1.52523	0.699388	-0.483675	-0.0581888	0.573871	-0.106797	0.304083		YP_004888532.1	N-acetyl-gamma-glutamyl-phosphate reductase 2 (AGPR 2) (EC 1.2.1.38) (N-acetyl-glutamate semialdehyde dehydrogenase 2) (NAGSA dehydrogenase 2)	argC2 argC lp_0528	-0.453445	-1.09179	-0.286779		YP_004888532.1	N-acetyl-gamma-glutamyl-phosphate reductase 2 (AGPR 2) (EC 1.2.1.38) (N-acetyl-glutamate semialdehyde dehydrogenase 2) (NAGSA dehydrogenase 2)	argC2 argC lp_0528	-0.0990623	0.177738	-1.0958	-1.63381		b0441	Periplasmic chaperone PpiD (Periplasmic folding chaperone)	ppiD ybaU b0441 JW0431	-0.81049	-0.803922	-0.638643
BSU04250	HTH-type transcriptional regulator LrpC	lrpC ydaI BSU04250	0.236163	-1.09668	-2.29669	-0.692754	-2.21175	-0.731247	0.443596	-1.03104	0.0059249	-0.471679		BSU04250	HTH-type transcriptional regulator LrpC	lrpC ydaI BSU04250	-0.281738	0.545159	-0.519652	0.210738	-0.239497	-0.651562	0.051942	0.499899	0.224992	-0.115811		YP_004888533.1	Arginine biosynthesis bifunctional protein ArgJ [Cleaved into: Arginine biosynthesis bifunctional protein ArgJ alpha chain; Arginine biosynthesis bifunctional protein ArgJ beta chain] [Includes: Glutamate N-acetyltransferase (EC 2.3.1.35) (Ornithine acetyltransferase) (OATase) (Ornithine transacetylase); Amino-acid acetyltransferase (EC 2.3.1.1) (N-acetylglutamate synthase) (AGSase)]	argJ lp_0529	-1.19113	-0.571441	-1.01806		YP_004888533.1	Arginine biosynthesis bifunctional protein ArgJ [Cleaved into: Arginine biosynthesis bifunctional protein ArgJ alpha chain; Arginine biosynthesis bifunctional protein ArgJ beta chain] [Includes: Glutamate N-acetyltransferase (EC 2.3.1.35) (Ornithine acetyltransferase) (OATase) (Ornithine transacetylase); Amino-acid acetyltransferase (EC 2.3.1.1) (N-acetylglutamate synthase) (AGSase)]	argJ lp_0529	-0.112238	-0.029632	-1.86992	-1.19832		b0442	Uncharacterized protein YbaV	ybaV b0442 JW0432	-0.0945544	-0.0618215	0.466499
BSU04260	DNA topoisomerase 3 (EC 5.6.2.1) (DNA topoisomerase III)	topB BSU04260	0.05272	0.0180464	-1.14108	-0.553153	-0.850768	-1.02313	-0.335748	-1.57726	-0.41417	-0.830182		BSU04260	DNA topoisomerase 3 (EC 5.6.2.1) (DNA topoisomerase III)	topB BSU04260	0.40388	0.0914684	-0.220215	-0.0278828	-0.0799153	-0.8415	-0.369234	1.51386	-0.000205095	-0.063699		YP_004888534.1	Acetylglutamate kinase (EC 2.7.2.8) (N-acetyl-L-glutamate 5-phosphotransferase) (NAG kinase) (NAGK)	argB lp_0530	-1.27948	-0.1662	-0.296973		YP_004888534.1	Acetylglutamate kinase (EC 2.7.2.8) (N-acetyl-L-glutamate 5-phosphotransferase) (NAG kinase) (NAGK)	argB lp_0530	-0.164918	0.128798	-0.496812	-0.508516		b0443	Long-chain acyl-CoA thioesterase FadM (EC 3.1.2.-) (Acyl-CoA thioester hydrolase) (Thioesterase 3) (Thioesterase III)	fadM tesC ybaW b0443 JW0433	-0.327255	0.0188806	-0.704428
BSU04270	Putative lipoprotein YdaJ	ydaJ BSU04270	0.92283	2.44837	-0.615663	-0.477317	-0.17502	-0.50238	0.0531458	-0.787523	0.556617	0.376428		BSU04270	Putative lipoprotein YdaJ	ydaJ BSU04270	1.29084	1.4165	-0.772162	-2.06474	-2.0966	1.20308	-0.591928	-0.684723	-0.0971158	-0.0115045		YP_004888535.1	Acetylornithine aminotransferase (ACOAT) (EC 2.6.1.11)	argD lp_0531	-2.35022	-1.03923	-1.05189		YP_004888535.1	Acetylornithine aminotransferase (ACOAT) (EC 2.6.1.11)	argD lp_0531	-0.214048	0.349244	-1.52806	-0.263814		b0444	7-cyano-7-deazaguanine synthase (EC 6.3.4.20) (7-cyano-7-carbaguanine synthase) (PreQ(0) synthase) (Queuosine biosynthesis protein QueC)	queC ybaX b0444 JW0434	-0.0808615	-0.0126447	0.435571
BSU04280	Uncharacterized membrane protein YdaK	ydaK BSU04280	1.18327	-0.394899	-0.637567	-0.637567	-0.9709	-0.53174	-0.165888	-1.88129	-0.702305	-1.33333		BSU04280	Uncharacterized membrane protein YdaK	ydaK BSU04280	0.109352	-1.89901	-2.43579	-4.53088	-4.64589	2.26821	-0.777442	-0.434741	-0.2733	-0.732731		YP_004888536.1	Ornithine carbamoyltransferase (OTCase) (EC 2.1.3.3)	argF lp_0532	-0.734743	-0.107757	-0.840981		YP_004888536.1	Ornithine carbamoyltransferase (OTCase) (EC 2.1.3.3)	argF lp_0532	-0.0382665	0.378714	-0.536475	-0.544042		b0445	Uncharacterized protein YbaE	ybaE b0445 JW0435	-0.289531	-0.253939	-0.0257727
BSU04290	Uncharacterized protein YdaL	ydaL BSU04290	0.14391	-0.809619	-1.38562	-1.05229	-1.38562	-0.995646	-1.29794	-0.949332	-0.265176	-1.08768		BSU04290	Uncharacterized protein YdaL	ydaL BSU04290	0.220365	-1.12128	-3.36397	-4.05857	-4.02315	3.388	-0.612864	-0.684861	-0.0396489	-0.223125		YP_004888537.1	Transport protein, QueT family	lp_0533	-0.56405	-0.880528	-0.955177		YP_004888537.1	Transport protein, QueT family	lp_0533	1.00636	0.325742	-0.820275	-3.54879		b0446	HMP-PP phosphatase (EC 3.6.1.-)	cof b0446 JW0436	0.509435	-0.0418199	-0.276668
BSU04300	Uncharacterized glycosyltransferase YdaM (EC 2.4.-.-)	ydaM BSU04300	0.322041	-1.02554	-0.887196	-1.02554	-0.887196	-2.15631	-0.220529	-0.584963	-0.228166	-1.05664		BSU04300	Uncharacterized glycosyltransferase YdaM (EC 2.4.-.-)	ydaM BSU04300	0.0728638	-1.27628	-1.21472	-6.01521	-1.60196	1.43569	-1.87671	-0.622946	0.00665878	-0.234302		YP_004888538.1	CBS domain-containing protein	lp_0535	-0.808697	-0.944923	-0.613099		YP_004888538.1	CBS domain-containing protein	lp_0535	0.0459957	-0.919759	0.251662	-0.548401		b0447	DNA-binding transcriptional activator DecR	decR ybaO b0447 JW0437	-0.0627816	0.56526	-1.04477
BSU04310	Uncharacterized protein YdaN	ydaN BSU04310	0.050232	0.395543	-0.856041	-0.912683	-0.963351	-1.01999	-0.102532	-2.27883	-1.16161	-2.03318		BSU04310	Uncharacterized protein YdaN	ydaN BSU04310	0.093604	-0.438906	-1.10195	-2.03545	-1.79731	0.0718085	0.0566761	-1.06799	-0.178928	-0.595613		YP_004888539.1	Cell surface protein, ErfK/YbiS/YcfS/YnhG family	lp_0536	-0.496439	-0.620417	-0.268698		YP_004888539.1	Cell surface protein, ErfK/YbiS/YcfS/YnhG family	lp_0536	-0.332701	-1.29259	-1.02289	-2.88688		b0448	Multidrug resistance-like ATP-binding protein MdlA (EC 7.6.2.2)	mdlA mdl b0448 JW0438	-0.234857	-0.650206	-1.04018
BSU04320	Potassium transporter KimA (K(+) importer A)	kimA ydaO BSU04320	0.337919	1.13228	-1.95174	-0.777558	-0.186394	-1.0776	0.176857	-0.949538	-0.136301	0.295339		BSU04320	Potassium transporter KimA (K(+) importer A)	kimA ydaO BSU04320	-0.417564	-1.45652	0.0454005	-2.62661	-2.34972	-0.1767	-1.95174	0.518259	0.157346	0.616543		YP_004888540.1	L-lactate dehydrogenase 1 (L-LDH 1) (EC 1.1.1.27)	ldh1 l-ldhL ldh ldhL ldhL1 lp_0537	0.0412408	-0.637488	0.0661222		YP_004888540.1	L-lactate dehydrogenase 1 (L-LDH 1) (EC 1.1.1.27)	ldh1 l-ldhL ldh ldhL ldhL1 lp_0537	0.551931	-0.143639	-0.188419	1.2018		b0449	Multidrug resistance-like ATP-binding protein MdlB (EC 7.6.2.2)	mdlB mdl b0449 JW5061	0.0185115	0.299921	0.0542655
BSU04330	Putative 8-oxo-dGTP diphosphatase (8-oxo-dGTPase) (EC 3.6.1.55) (7,8-dihydro-8-oxoguanine-triphosphatase) (Mutator protein MutT) (dGTP pyrophosphohydrolase)	mutT BSU04330	0.759636	2.21056	-0.642341	0.284106	0.304449	-0.513987	-0.350042	-1.10731	-0.0606325	-0.138346		BSU04330	Putative 8-oxo-dGTP diphosphatase (8-oxo-dGTPase) (EC 3.6.1.55) (7,8-dihydro-8-oxoguanine-triphosphatase) (Mutator protein MutT) (dGTP pyrophosphohydrolase)	mutT BSU04330	0.126458	1.41149	1.453	1.51453	1.504	4.12895	-0.570726	2.11785	0.151009	0.15408		YP_004888541.1	Peptidyl-tRNA hydrolase (PTH) (EC 3.1.1.29)	pth lp_0538	-1.49129	-0.92986	-1.32684		YP_004888541.1	Peptidyl-tRNA hydrolase (PTH) (EC 3.1.1.29)	pth lp_0538	0.184186	-0.582714	-0.988375	-0.599353		b0450	Nitrogen regulatory protein GlnK (Nitrogen regulatory protein P-II 2) (PII-like protein)	glnK ybaI b0450 JW0440	0.0256542	0.213868	-0.119465
BSU04340	Putative thiamine pyrophosphate-containing protein YdaP	ydaP BSU04340	0.787749	0.956849	-0.135105	-0.0163441	0.496419	-0.805848	0.594546	1.9183	0.709761	1.26912		BSU04340	Putative thiamine pyrophosphate-containing protein YdaP	ydaP BSU04340	1.13126	3.1662	0.535468	0.388408	1.03665	2.84286	-0.0395334	0.801933	-0.124868	0.246066		YP_004888542.1	Transcription-repair-coupling factor (TRCF) (EC 3.6.4.-)	mfd lp_0539	-0.499747	-0.862476	-0.336984		YP_004888542.1	Transcription-repair-coupling factor (TRCF) (EC 3.6.4.-)	mfd lp_0539	-0.524086	0.262936	-1.28333	-1.54		b0451	Ammonium transporter AmtB (Ammonia channel AmtB) (Ammonium channel AmtB)	amtB ybaG b0451 JW0441	-0.418416	-0.828626	-0.249638
BSU04345	NA	NA	-0.329478	-1.32128	0.263679	0.263679	-0.126296	0.263679	0.0686911	0	0.333333	0		BSU04345	NA	NA	-0.0171297	0.221561	-0.290362	-0.500176	0.0169553	-0.236634	-0.129249	-0.012865	0.00901252	-0.00110132		YP_004888543.1	Polysaccharide transporter	lp_0540	-0.209777	-0.472277	-0.893259		YP_004888543.1	Polysaccharide transporter	lp_0540	-0.614645	-0.164864	-1.0513	-1.78988		b0452	Acyl-CoA thioesterase 2 (EC 3.1.2.20) (Thioesterase II) (TEII)	tesB b0452 JW0442	-0.0164291	0.911957	-0.144685
BSU04359	Uncharacterized membrane protein YdzK	ydzK BSU04359	-0.0793598	-0.802792	-0.186793	-0.698876	-1.04845	-0.802792	0.554004	0.63563	1.05664	0.389975		BSU04359	Uncharacterized membrane protein YdzK	ydzK BSU04359	0.116587	-5.48794	0.23	0.108128	0.0550067	-1.58188	-0.132815	1.07861	0.00592742	-0.0862864		YP_004888544.1	Ribosome-associated heat shock protein	lp_0541	-0.180175	-0.81516	-0.193216		YP_004888544.1	Ribosome-associated heat shock protein	lp_0541	0.00843812	-1.10859	-1.03109	-1.54268		b0453	Uncharacterized lipoprotein YbaY	ybaY b0453 JW0443	-0.0314285	-0.0272347	-0.0272347
BSU04360	Divalent metal cation transporter MntH	mntH ydaR BSU04360	0.280883	0.682877	-1.39909	-0.764219	-0.737935	-0.369212	0.0276102	-1.14035	-0.159982	-1.26283		BSU04360	Divalent metal cation transporter MntH	mntH ydaR BSU04360	0.560411	-0.896797	1.99207	1.51638	0.652603	-3.15108	0.285049	0.879226	-0.439203	-1.27295		YP_004888545.1	Septum formation initiator	divIC lp_0542	-0.148747	-0.294225	-0.222834		YP_004888545.1	Septum formation initiator	divIC lp_0542	-0.0275485	-0.0271375	1.07375	1.36968		b0454	DNA base-flipping protein (Alkyltransferase-like protein ATL)	atl ybaZ b0454 JW0444	-0.046029	0.268357	-1.77353
BSU04370	UPF0410 protein YdaS	ydaS BSU04370	-0.242898	-0.325906	-0.18756	0.00742765	0.81244	-0.520893	0.81244	-0.194988	0	0		BSU04370	UPF0410 protein YdaS	ydaS BSU04370	-0.0626227	-0.584687	2.14138	2.31505	3.61708	0.30587	0.94939	0.115169	-0.00314659	-0.00160111		YP_004888546.1	RNA binding protein, contains ribosomal protein S1 domain	lp_0543	-0.353448	-1.1673	-0.891079		YP_004888546.1	RNA binding protein, contains ribosomal protein S1 domain	lp_0543	-0.20997	-0.00769773	-0.458568	-1.16494		b0456	Uncharacterized protein YbaA	ybaA b0456 JW0445	0.0136174	-0.0838764	-0.0838764
BSU04380	Uncharacterized protein YdaT	ydaT BSU04380	1.31096	0.225468	-0.918664	0.421356	0.662789	-0.862022	1.27632	0	-0.194988	0		BSU04380	Uncharacterized protein YdaT	ydaT BSU04380	0.720952	4.37369	2.35311	2.29859	3.52312	0.313091	0.573497	-0.0125873	0.00818967	-0.00184323		YP_004888547.1	tRNA(Ile)-lysidine synthase (EC 6.3.4.19) (tRNA(Ile)-2-lysyl-cytidine synthase) (tRNA(Ile)-lysidine synthetase)	tilS lp_0545	-0.407449	-0.49568	-0.681734		YP_004888547.1	tRNA(Ile)-lysidine synthase (EC 6.3.4.19) (tRNA(Ile)-2-lysyl-cytidine synthase) (tRNA(Ile)-lysidine synthetase)	tilS lp_0545	-0.326196	0.379749	-0.259505	0.660005		b0457	Probable cyclic di-GMP phosphodiesterase PdeB (EC 3.1.4.52)	pdeB ylaB b0457 JW5062	0.330127	0.0560082	-0.384635
BSU04390	Uncharacterized protein YdbA	ydbA BSU04390	-0.315224	0.249172	-1.03685	-0.637819	-0.350552	-0.878873	0.012008	-1.79867	0.127153	-0.0764753		BSU04390	Uncharacterized protein YdbA	ydbA BSU04390	-1.43335	-0.33471	-3.61912	-2.14993	-2.47256	-0.878316	-0.0949036	0.295587	0.153305	0.0919577		YP_004888548.1	Hypoxanthine phosphoribosyltransferase (EC 2.4.2.8)	hprT lp_0546	-0.735053	-1.33485	-0.570494		YP_004888548.1	Hypoxanthine phosphoribosyltransferase (EC 2.4.2.8)	hprT lp_0546	0.399767	0.367561	-0.528631	0.412083		b0458	Inner membrane protein YlaC	ylaC b0458 JW5063	-0.0286313	-0.457733	-0.0367211
BSU04400	Glucose starvation-inducible protein B (General stress protein B)	gsiB BSU04400	1.22015	1.20084	0.136662	0.194721	0.428907	-0.855017	0.0420347	0.333333	0	0		BSU04400	Glucose starvation-inducible protein B (General stress protein B)	gsiB BSU04400	0.245669	2.42552	4.72002	5.13414	6.46722	-0.306884	2.74182	0.312095	-0.0413014	0.249317		YP_004888549.1	ATP-dependent zinc metalloprotease FtsH (EC 3.4.24.-)	ftsH lp_0547	-0.407058	0.14737	-0.234701		YP_004888549.1	ATP-dependent zinc metalloprotease FtsH (EC 3.4.24.-)	ftsH lp_0547	0.0166314	0.311077	0.0941021	0.871892		b0459	Maltose O-acetyltransferase (MAT) (EC 2.3.1.79) (Maltose transacetylase)	maa ylaD b0459 JW0448	-0.58064	-0.256381	0.27194
BSU04410	Uncharacterized protein YdbB	ydbB BSU04410	0.491706	1.57775	-1.3625	-0.960351	-0.726871	-1.25519	-0.695834	-0.528321	1.05067	-0.528321		BSU04410	Uncharacterized protein YdbB	ydbB BSU04410	0.634913	1.98067	-0.430788	0.947061	1.73104	-1.32879	0.644927	-0.237928	0.0192659	-0.0424547		YP_004888550.1	33 kDa chaperonin (Heat shock protein 33 homolog) (HSP33)	hslO lp_0548	-0.446374	-0.553906	-0.65216		YP_004888550.1	33 kDa chaperonin (Heat shock protein 33 homolog) (HSP33)	hslO lp_0548	0.112983	0.124402	-1.35536	1.87412		b0460	Hemolysin expression-modulating protein Hha	hha b0460 JW0449	0.29494	0.543583	-0.456417
BSU04420	Uncharacterized protein YdbC	ydbC BSU04420	-0.155159	-0.407766	-0.407766	-0.181742	-0.515075	-0.407766	0.151591	0	0	0		BSU04420	Uncharacterized protein YdbC	ydbC BSU04420	0.00314702	-0.560397	-0.401137	1.11372	1.07035	-0.279101	0.385689	NA	NA	NA		YP_004888551.1	tRNA-dihydrouridine synthase (EC 1.3.1.-)	dus2 lp_0549	-0.843668	-1.03269	-0.692324		YP_004888551.1	tRNA-dihydrouridine synthase (EC 1.3.1.-)	dus2 lp_0549	-0.514423	0.2486	-1.33134	0.762119		b0461	Hha toxicity modulator TomB (Toxin overexpression modulator in biofilms)	tomB ybaJ b0461 JW0450	-0.470313	0.60081	-0.793145
BSU04430	Probable manganese catalase (EC 1.11.1.6) (General stress protein 80) (GSP80)	ydbD BSU04430	0.712052	1.34863	-0.275826	-0.220038	0.575021	0.241687	0.890865	0.768662	0.976537	1.10731		BSU04430	Probable manganese catalase (EC 1.11.1.6) (General stress protein 80) (GSP80)	ydbD BSU04430	0.618276	3.24023	0.286958	1.02418	2.12428	-0.781628	-0.462994	1.7885	-0.0322572	0.0762281		YP_004888552.1	Lysine--tRNA ligase (EC 6.1.1.6) (Lysyl-tRNA synthetase) (LysRS)	lysS lp_0550	-0.450185	-1.15295	-0.344208		YP_004888552.1	Lysine--tRNA ligase (EC 6.1.1.6) (Lysyl-tRNA synthetase) (LysRS)	lysS lp_0550	0.364667	0.638021	-1.29239	-0.265379		b0462	Multidrug efflux pump subunit AcrB (AcrAB-TolC multidrug efflux pump subunit AcrB) (Acridine resistance protein B)	acrB acrE b0462 JW0451	-0.073205	0.270831	0.0929588
BSU04440	C4-dicarboxylate-binding protein DctB	dctB ydbE BSU04440	-0.017143	-0.962003	-0.57417	-0.106323	-0.543451	-0.735979	0.0850117	-0.465826	-0.588825	-1.44064		BSU04440	C4-dicarboxylate-binding protein DctB	dctB ydbE BSU04440	-2.10393	-5.20501	-1.27758	-0.0631127	-0.0135855	0.381668	-0.407205	2.41948	0.113324	-0.634476		YP_004888553.1	Di-/tripeptide transport protein	dtpT lp_0551	0.119338	-0.728979	-1.80931		YP_004888553.1	Di-/tripeptide transport protein	dtpT lp_0551	0.636663	0.587592	-1.48741	-3.66105		b0463	Multidrug efflux pump subunit AcrA (AcrAB-TolC multidrug efflux pump subunit AcrA) (Acridine resistance protein A)	acrA lir mtcA b0463 JW0452	-0.393842	-0.799401	-0.306604
BSU04450	Probable C4-dicarboxylate sensor kinase (EC 2.7.13.3)	dctS ydbF BSU04450	-0.0793691	0.501283	-0.652346	-1.09509	-0.855193	-0.196405	-0.106467	-1.0659	-0.639885	-0.607707		BSU04450	Probable C4-dicarboxylate sensor kinase (EC 2.7.13.3)	dctS ydbF BSU04450	-2.16365	-2.55904	0.290816	-0.529356	-0.823329	-0.245558	-1.62193	1.69614	0.185018	-0.893196		YP_004888554.1	Phosphoesterase	lp_0552	-0.041789	-0.767761	-0.279314		YP_004888554.1	Phosphoesterase	lp_0552	-0.0547458	0.912086	-0.154297	0.148105		b0464	HTH-type transcriptional regulator AcrR (Potential acrAB operon repressor)	acrR ybaH b0464 JW0453	-0.120635	-0.20261	-0.340956
BSU04460	Probable C4-dicarboxylate response regulator DctR	dctR ydbG BSU04460	0.0260435	0.307406	-1.09428	-0.380636	-0.65947	-2.13712	-0.758813	-1.77995	-0.97682	-2.05664		BSU04460	Probable C4-dicarboxylate response regulator DctR	dctR ydbG BSU04460	-0.119559	1.06565	1.46161	0.522866	0.536401	-0.340947	0.00263403	-0.808774	-0.153946	-1.23728		YP_004888555.1	Transposase	lp_0554	-0.486018	-0.426697	-0.0670464		YP_004888555.1	Transposase	lp_0554	-0.0602208	0.27844	0.188903	-0.472201		b0465	Mechanosensitive channel MscK (Potassium efflux system KefA)	mscK aefA kefA b0465 JW0454	-0.480193	-0.301536	-0.256916
BSU04470	C4-dicarboxylate transport protein (C4-dicarboxylate permease)	dctA dctP ydbH BSU04470	0.194051	-0.242561	-1.3823	-0.671511	-0.858389	-1.92475	0.181656	-1.17714	-0.549228	-1.33628		BSU04470	C4-dicarboxylate transport protein (C4-dicarboxylate permease)	dctA dctP ydbH BSU04470	0.308359	-2.74882	-1.20408	-2.39027	-3.60563	-2.58555	-0.965192	3.06746	1.43767	-0.910153		YP_004888556.1	Cupin_2 domain-containing protein	lp_0555	-0.782735	-0.577035	-0.0279657		YP_004888556.1	Cupin_2 domain-containing protein	lp_0555	0.653063	-0.427355	-0.165798	0.656516		b0466	Uncharacterized protein YbaM	ybaM b0466 JW0455	0.105395	0.24977	0.721449
BSU04480	Putative transport protein YdbI	ydbI BSU04480	-0.220088	-0.105618	-0.782604	-0.506766	-0.258425	-1.11344	-0.205127	-1.78153	-0.592546	-1.40192		BSU04480	Putative transport protein YdbI	ydbI BSU04480	0.258363	0.774526	0.0889054	-0.710175	-0.529373	-1.67108	-0.0230133	-0.372401	-0.643279	-0.66237		YP_004888557.1	Cupin_2 domain-containing protein	lp_0556	-0.148805	-0.654433	-0.387926		YP_004888557.1	Cupin_2 domain-containing protein	lp_0556	0.0418696	0.0936764	-1.0854	0.217385		b0467	Primosomal replication protein N''	priC b0467 JW0456	-0.692491	-0.395262	1.06767
BSU04490	Uncharacterized ABC transporter ATP-binding protein YdbJ	ydbJ BSU04490	0.327097	0.469325	-0.427222	-0.902157	-0.146676	-0.556045	-0.297558	-2.17196	-0.876295	-0.532498		BSU04490	Uncharacterized ABC transporter ATP-binding protein YdbJ	ydbJ BSU04490	0.4776	0.433141	-2.36253	-1.89821	-1.00864	0.38897	-0.609521	0.90054	0.10106	-0.309996		YP_004888558.1	Serine/threonine protein phosphatase (EC 3.1.3.16)	lp_0557	0.153141	-0.25849	0.340266		YP_004888558.1	Serine/threonine protein phosphatase (EC 3.1.3.16)	lp_0557	-0.772379	0.202773	-0.870522	0.999918		b0468	Inner membrane protein YbaN	ybaN b0468 JW0457	0.096126	-0.498381	-0.0267016
BSU04500	Uncharacterized membrane protein YdbK	ydbK BSU04500	0.155065	-0.532921	-1.77882	-1.95566	-0.866497	-0.698714	-0.582893	-1.4269	-0.28313	-1.30987		BSU04500	Uncharacterized membrane protein YdbK	ydbK BSU04500	0.253166	-1.35965	-3.97522	-2.57341	-2.2109	0.596457	-1.98369	1.673	0.295677	-0.0431567		YP_004888559.1	Di-and tricarboxylate transporter	lp_0558	-0.554882	-0.44969	0.00175988		YP_004888559.1	Di-and tricarboxylate transporter	lp_0558	-0.154907	-0.525172	-0.393184	-0.91965		b0469	Adenine phosphoribosyltransferase (APRT) (EC 2.4.2.7)	apt b0469 JW0458	-0.0320415	0.203419	0.73174
BSU04510	Uncharacterized protein YdbL	ydbL BSU04510	0.611125	-1.1005	-0.0431893	-0.49565	1.20535	-2.00525	0.879478	0.0566417	2.09513	-0.138346		BSU04510	Uncharacterized protein YdbL	ydbL BSU04510	-0.829126	-4.60825	0.814401	1.12075	0.595474	-0.45942	0.42255	0.13466	0.0413253	-0.183177		YP_004888560.1	Ribosyl nicotinamide transporter, PnuC-like	pnuC2 lp_0559	-0.0394684	-0.0339499	-0.506277		YP_004888560.1	Ribosyl nicotinamide transporter, PnuC-like	pnuC2 lp_0559	0.106034	-0.804743	-0.699596	-2.71633		b0470	DNA polymerase III subunit tau (EC 2.7.7.7) (DNA polymerase III subunit gamma)	dnaX dnaZ dnaZX b0470 JW0459	-0.0399378	0.0926029	-0.24073
BSU04520	Putative acyl-CoA dehydrogenase YdbM (EC 1.3.99.-)	ydbM BSU04520	0.778092	1.19162	-0.582475	-0.618367	0.197453	-1.51106	0.0250716	0.00354908	0.611397	-0.561499		BSU04520	Putative acyl-CoA dehydrogenase YdbM (EC 1.3.99.-)	ydbM BSU04520	0.0321754	-0.0376636	0.219225	-0.513667	-0.612767	-0.60045	0.0839828	1.65579	0.0301339	0.0785566		YP_004888561.1	Pyrroline-5-carboxylate reductase (P5C reductase) (P5CR) (EC 1.5.1.2) (PCA reductase)	proC lp_0561	-0.319912	-0.914273	-0.603383		YP_004888561.1	Pyrroline-5-carboxylate reductase (P5C reductase) (P5CR) (EC 1.5.1.2) (PCA reductase)	proC lp_0561	0.468813	-0.234813	-0.34451	0.426407		b0471	Nucleoid-associated protein YbaB	ybaB b0471 JW0460	0.270749	0.615517	0.0265655
[truncated: 3,873 more rows]
[truncated: 67 more columns]

## Sheet: Supplementary Table 4
Supplementary Table 4. Effect of RNase knockouts on the abundance of RNA originating from different genomic features in B. subtilis. The table includes the log2 fold change for UTRs, TSS, coding region, miscRNAs and tRNAs.
[truncated: 1,211 more rows]
[truncated: 76 more columns]

[truncated: 3 more sheets: Supplementary Table 5, Supplementary Table 6, Supplementary Table 7]
